# Supplementary material for: Insights into lentil diversity, domestication, and the genetic basis of important agronomic traits through resequencing of 238 Lens accessions
Source: Plant J. 2026 May 14;126:e70908. doi: 10.1111/tpj.70908 (PMC13173320; doi:10.1111/tpj.70908)
Supplement: Supplementary file 2 — Table S1. List of the whole‐genome resequenced 238 lentil accessions and their associated phenotypic data. Table S2. Summary statistics of sequencing data for 238 lentil accessions. Table S3. Summary of single‐nucleotide polymorphisms (SNPs) across each chromosome. Table S4. Summary of indels across each chromosome. Table S5. Summary of indels across each lentil group. Table S6. Summary of single‐nucleotide polymorphisms (SNPs) across each lentil accession. Table S7. Summary of Indels across each lentil accession. Table S8. Taxonomic discrepancies and putative admixed accessions. Table S9. The nucleotide diversity (π) of different lentil groups. Table S10. The estimated fixation index (F ST) among different lentil groups. Table S11. Genes within the selective sweep regions (L. orientalis versus L. culinaris landrace). Table S12. Genes within the selective sweep regions (L. culinaris landrace versus L. culinaris cultivated). Table S13. Genes within the selective sweep regions (Spring Small versus Winter Small). Table S14. Genes within the selective sweep regions (Spring Large/Medium versus Spring Small). Table S15. GO terms for the genes within the selective sweep regions (L. orientalis versus L. culinaris landrace). Table S16. GO terms for the genes within the selective sweep regions (L. culinaris landrace versus L. culinaris cultivated). Table S17. GO terms for the genes within the selective sweep regions (Spring Small versus Winter Small). Table S18. GO terms for the genes within the selective sweep regions (Spring Large/Medium versus Spring Small). Table S19. Statistical analysis results of Fusarium root rot traits for L. culinaris landrace and cultivated accessions. Table S20. Genome‐wide association signals of Fusarium root rot traits in the L. culinaris accessions. Table S21. Overlapped genome‐wide association signals of Fusarium root rot traits under both 2I and 4I treatments in the L. culinaris accessions. Table S22. Common association signals detected for a [file TPJ-126-0-s002.xlsx]

## Sheet: Index
Table No.	Table Caption
Table S1	List of the whole-genome resequenced 238 lentil accessions and their associated phenotypic data
Table S2	Summary statistics of sequencing data for 238 lentil accessions
Table S3	Summary of single nucleotide polymorphisms (SNPs) across each chromosome
Table S4	Summary of indels across each chromosome
Table S5	Summary of indels across each lentil group
Table S6	Summary of single nucleotide polymorphisms (SNPs) across each lentil accession
Table S7	Summary of Indels across each lentil accession
Table S8	Taxonomic discrepancies and putative admixed accessions
Table S9	The nucleotide diversity (π) of different lentil groups
Table S10	The estimated fixation index (FST) among different lentil groups
Table S11	Genes within the selective sweep regions (L. orientalis vs. L. culinaris landrace)
Table S12	Genes within the selective sweep regions (L. culinaris landrace vs. L. culinaris cultivated)
Table S13	Genes within the selective sweep regions (Spring Small vs. Winter Small)
Table S14	Genes within the selective sweep regions (Spring Large/Medium vs. Spring Small)
Table S15	GO terms for the genes within the selective sweep regions (L. orientalis vs. L. culinaris landrace)
Table S16	GO terms for the genes within the selective sweep regions (L. culinaris landrace vs. L. culinaris cultivated)
Table S17	GO terms for the genes within the selective sweep regions (Spring Small vs. Winter Small)
Table S18	GO terms for the genes within the selective sweep regions (Spring Large/Medium vs. Spring Small)
Table S19	Statistical analysis results of Fusarium root rot traits for L. culinaris landrace and cultivated accessions
Table S20	Genome-wide association signals of Fusarium root rot traits in the L. culinaris accessions
Table S21	Overlapped genome-wide association signals of Fusarium root rot traits under both 2I and 4I treatments in the L. culinaris accessions
Table S22	Common association signals detected for at least two Fusarium root rot (FRR) traits under the 2I treatment in the L. culinaris accessions
Table S23	Common association signals detected for at least two Fusarium root rot (FRR) traits under the 4I treatment in the L. culinaris accessions
Table S24	Statistical analysis results of agronomic traits for the L. culinaris accessions
Table S25	Genome-wide association signals related to agronomic traits collected in 2020 for the L. culinaris accessions
Table S26	Genome-wide association signals related to agronomic traits collected in 2021 for the L. culinaris accessions
Table S27	Genome-wide association signals related to agronomic traits collected in 2022 for the L. culinaris accessions

## Sheet: Table S1
Table S1 List of the whole-genome resequenced 238 lentil accessions and their associated phenotypic data
Sample ID	Accession	Species	Population type	Cultivated lentil market type	Landrace geographic group	Origin	Hypocotyl rot severity-2I (%)	Root rot severity-2I (%)	Average rot severity-2I (%)	Shoot dry weight loss-2I	Root dry weight loss-2I	Shoot length change-2I	Comprehensive value-2I	Hypocotyl rot severity-4I (%)	Root rot severity-4I (%)	Average rot severity-4I (%)	Shoot dry weight loss-4I	Root dry weight loss-4I	Shoot length change-4I	Comprehensive value-4I	Shoot length (cM)	Shoot dry weight (g)	Root dry weight (g)	2020 Plant stand	2020 Days to flowering	2020 Days to swollen pods	2020 Days to maturity	2020 Canopy height (cM)	2020 Plant height (cM)	2020 Lodging	2020 Height to lowest pod (cM)	2020 Biomass (g)	2020 Seed yield (g)	2021 Plant stand	2021 Days to flowering	2021 Days to swollen pods	2021 Days to maturity	2021 Canopy height (cM)	2021 Plant height (cM)	2021 Lodging	2021 Height to lowest pod (cM)	2021 Biomass (g)	2021 Seed yield (g)	2022 Plant stand	2022 Days to flowering	2022 Days to swollen pods	2022 Days to maturity	2022 Canopy height (cM)	2022 Plant height (cM)
Lc-1	Avondale	L. culinaris	Cultivated	Spring Large/Medium			46.25	4.5	25.375	0.0529193	0.222641	-0.0563264	0.289099	30	5.14286	17.5714	-0.111173	-0.546729	-0.152661	0.49387	20.25	0.05325	0.058	24	58	81.5	99.5	18.25	39.3333	0.39498	0.75	204.05	29.95	17	59	74.75	84	27.25	32.75	0.14886	1.25	71.11	6.175	41.5	70	94	111	17.75	46
Lc-2	Richlea	L. culinaris	Cultivated	Spring Large/Medium			55.7143	36.7143	46.2143	0.364709	0.431269	0.282617	0.496868	68.5714	34.4286	51.5	0.36084	0.450697	0.287097	0.70509	19.8333	0.0518333	0.0533333	21	59	81	108.5	21.75	44.25	0.501101	1.75	208.225	23.6	19	53	72.25	83.75	30	32.5	0.0793226	1	106.835	19.8	47.25	70	98	111.5	22.25	43.25
Lc-3	Eston	L. culinaris	Cultivated	Spring Small			28.125	2.125	15.125	0.0566446	-0.123719	0.113775	0.233152	58.125	9.75	33.9375	0.0810085	0.124923	0.164856	0.597584	20.4375	0.04075	0.04475	20.5	59	80	99.5	23	35.25	0.343932	1.75	187.55	36.575	19.5	58	74.5	78	24.25	29.25	0.165825	2.25	64.535	7.075	57.75	70	92	110	26.25	43.25
Lc-4	Sage	L. culinaris	Cultivated	Spring Small			33.125	12.625	22.875	-0.00136372	-0.517771	-0.027382	0.229378	60	25.8571	42.9286	0.233043	0.298404	0.167505	0.65264	18.625	0.0405	0.041625	21.25	57	79	96.5	28.5	37.5	0.239173	4	234.85	70.425	18.75	53.25	71	78	24.5	27.75	0.117607	1.75	63.585	23.65	71.75	70	90.5	108.5	26.25	42.75
Lc-5	Pardina	L. culinaris	Cultivated	Spanish Brown			15.75	7.5	11.625	0.0490414	-0.101911	0.0714533	0.204276	27.125	19.375	23.25	0.098264	0.144816	0.147318	0.542667	20.0625	0.044125	0.05275	26.75	57.25	78	106.5	14.75	40.25	0.634612	0	217.25	41.025	22.75	48.75	67	78	20.5	22	0.0714286	1.75	125.11	53.725	62.5	70	90.5	111.5	21.5	40.75
Lc-6	Brewer	L. culinaris	Cultivated	Spring Large/Medium			38.25	24.375	31.3125	0.208679	0.282558	0.184267	0.37235	52.5	40.625	46.5625	0.290126	0.362138	0.208983	0.676728	24.4375	0.06975	0.074875	22	59.6667	84	111.333	20	40.3333	0.486295	0	209.025	7.925	14.5	55	73	81	24.75	30.75	0.187205	2.25	63.76	5.125	29.5	70	92	112	24	39.25
Lc-7	ND Eagle	L. culinaris	Cultivated	Spring Small			46.375	17.5	31.9375	0.118182	0.0286994	0.171658	0.354147	37	19.625	28.3125	-0.00844536	0.0853748	0.130358	0.567195	19.125	0.034375	0.041625	25.25	59.5	79	100	22.25	34.75	0.328584	1.25	275.225	55.375	21	58	74	78	25.5	28.75	0.109816	2.75	73.76	22.65	50.25	70	92	109.75	26.75	45.25
Lc-9	CDC Rosetown	L. culinaris	Cultivated	Spring Small			30.7143	28.4286	29.5714	-0.0439175	-0.506056	-0.0371709	0.260929	42.625	20.625	31.625	-0.0312667	-0.317928	0.0628822	0.578361	17.125	0.032875	0.0395	21.5	63.25	84.5	103	26.5	35	0.245961	2.75	232.075	61.8	20.25	63.5	79.5	90	32	33	0.0308349	3	148.385	27.875	56.5	71	96	109	30.75	45
Lc-10	CDC Maxim	L. culinaris	Cultivated	Spring Small			38.75	11.875	25.3125	0.209122	0.37713	0.233586	0.352018	35.75	6.375	21.0625	-0.0310539	0.103832	0.142066	0.526407	17.5625	0.03725	0.054375	23	60	82.25	103	27.5	39	0.2838	1.25	264.775	56.3333	21.5	62.5	79.5	87	28.5	32	0.113095	1	69.735	2.325	68.25	70	88.75	110	33.5	44.5
Lc-11	Athena	L. culinaris	Cultivated	Spring Small			43.25	18.125	30.6875	0.0758822	0.0943316	0.189843	0.348814	49.375	29.375	39.375	0.207266	0.145799	0.360532	0.634509	19.1667	0.035	0.0378333	23.25	58	81	103.5	18.75	42.5	0.533267	1	233.175	57.975	18.75	56.75	73	78	21.75	26.75	0.185434	1	89.735	31.1675	70.25	70	90.25	109.25	26.25	47.25
Lc-12	Cedar	L. culinaris	Cultivated	Spring Small (admixture)			52.75	51.25	52	0.585417	0.318109	0.565857	0.583371	60	65	62.5	0.70773	0.648449	0.615245	0.780612	18.75	0.04975	0.064625	18.75	54.5	82.25	101	19.6667	36	0.450752	0.333333	161.85	4.43333	15.25	53.5	77	83.5	27.5	31	0.1	7.5	70.91	2.175	NA	NA	NA	NA	NA	NA
Lc-13	Imigreen	L. culinaris	Cultivated	Spring Large/Medium			49.2857	24.2857	36.7857	0.264731	0.282807	0.174526	0.409589	52.8571	37.2857	45.0714	0.385254	0.462464	0.277241	0.671739	22.7143	0.0635714	0.0648571	17	63.5	86.75	113.75	28	42	0.324004	2.33333	247.3	15.975	16.75	65	90	90	33.6667	39	0.138063	1.66667	88.885	2.6	53.25	70	94	111.5	31.5	48.5
Lc-14	Impress	L. culinaris	Cultivated	Spring Large/Medium			61	46	53.5	0.525961	0.625312	0.407535	0.582529	31	10.1429	20.5714	0.20769	0.240628	0.0140784	0.527786	18.75	0.044	0.05525	24.5	61.75	83.25	108	23.5	38	0.381579	1	268.95	13.95	14.25	63	81	90	28.25	34.25	0.177415	2.25	66.56	4.95	43.5	70	92.5	111	25	40.75
Lc-15	Merrit	L. culinaris	Cultivated	Spring Large/Medium			82.5	57.5	70	0.588705	0.61875	0.559783	0.708023	27.5	12.5	20	0.220176	0.291584	0.2031	0.528519	23.125	0.065875	0.066125	20	52.25	82.25	113.75	22.75	47.5	0.521939	0.5	268.875	19.2	15.5	50.5	71.25	78	26	32.25	0.192307	1	120.893	14.025	39.25	68.5	90.5	109	22	46.25
Lc-16	Milestone	L. culinaris	Cultivated	Spring Small			37.2857	12.8571	25.0714	-0.178204	-0.178305	0.079195	0.26151	32.2857	24.5714	28.4286	0.0850279	0.206911	0.180706	0.572231	21.0625	0.04725	0.051375	11.25	59	81	103	17.25	34	0.477078	1.25	114.825	16.775	18.75	54	71.75	78	24.5	28.25	0.128256	1	75.71	23.35	49	70	92	109	26.5	46
Lc-17	Morena	L. culinaris	Cultivated	Spanish Brown			55.7143	32.1429	43.9286	0.179525	0.203093	0.318355	0.460133	26	4.4	15.2	0.146725	0.193796	0.111256	0.498047	19.0714	0.0451429	0.0574286	22.25	58.5	79.5	111	21	50	0.58203	0.666667	335.45	65.35	20.5	50.75	71.75	78	30	33	0.0833049	1.25	65.585	14.8	80.25	70	92.5	113	23	43.25
Lc-18	Morton	L. culinaris	Cultivated	Winter Small			22.625	1.875	12.25	0.0446267	0.148297	0.0744402	0.223838	28.7143	5.85714	17.2857	0.137767	0.247429	0.169739	0.510778	15.3125	0.03325	0.0445	22	65.75	85	111.5	29.75	38	0.213046	3	319.075	35.825	13.5	66	83.75	89.75	24	30.75	0.218275	2	58.21	2.2	68.75	82	94	110.25	23.5	41.25
Lc-19	Pennell	L. culinaris	Cultivated	Spring Large/Medium			56.6667	24.3333	40.5	0.292722	0.423979	0.196261	0.44597	42.5	24.1667	33.3333	0.138887	0.320789	0.211302	0.600917	15.9167	0.0511667	0.0761667	23.5	60.5	85	108.667	23.6667	38.3333	0.357407	0.666667	262.925	22.4	14.75	56.75	75.75	87	25	31.75	0.214345	1	85.71	5.975	37	70	96	112.5	21.5	41.75
Lc-20	Redchief	L. culinaris	Cultivated	Spring Large/Medium			66.4286	50.1429	58.2857	0.0917398	0.415548	0.325586	0.547628	48.75	23.25	36	0.198962	0.256639	0.179168	0.614457	19.875	0.054125	0.07375	24	53.75	81	103	17.75	38.5	0.534003	0.75	157.675	13.225	19.25	52.75	72.5	78	29	32.25	0.0996838	1.25	100.21	12.9	49	70	96	113	23	45.5
Lc-21	Riveland	L. culinaris	Cultivated	Spring Large/Medium			88	81	84.5	1	1	0.983871	0.910789	52.5	50	51.25	0.254074	0.0372272	0.368863	0.700569	20.8571	0.0465714	0.0551429	25.75	59.25	86.25	101.667	19.3333	54.6667	0.634159	0.666667	264.65	9.4	16.25	54	73	81	27.75	31.5	0.120518	1	52.51	6.75	29.75	70	98	111	26.25	40
Lc-22	Viceroy	L. culinaris	Cultivated	Spring Small			45.75	15.75	30.75	0.278409	0.147142	0.226947	0.376636	32.1429	15.7143	23.9286	-0.148764	-0.571903	0.126864	0.53241	19.3333	0.0341667	0.0363333	21.75	60.75	81.5	108.333	21.6667	41	0.471277	3	232.55	30.325	18.25	63	78	89.75	22.5	29.25	0.23094	1.5	73.1933	11.925	60.5	70	92	111	31	43.25
Lc-23	LC01602062T	L. culinaris	Cultivated	Spanish Brown			45.7143	26.4286	36.0714	0.186176	0.183435	0.17263	0.391639	52	10.25	31.125	0.201717	0.165136	0.225924	0.585671	20.5625	0.045625	0.051	20.5	58	78.25	107	15	42.25	0.639777	0.75	214.7	26.6667	22.5	48.5	70	78	24	26.5	0.0937219	1.5	96.96	28.775	54.75	70	88.75	111	21.5	41
Lc-24	LC04600415YZ	L. culinaris	Cultivated	Spring Small (admixture)			90	80	85	0.627451	0.791667	0.747348	0.83396	100	100	100	0.928105	1	0.944444	0.998302	24.0625	0.0654286	0.0704286	13.5	61	86	111.333	21	35.3333	0.401132	0.666667	108.3	1.4	13	53.75	89	89	30	36	0.166667	13	113.61	1.45	NA	NA	NA	NA	NA	NA
Lc-25	LC05600004WT	L. culinaris	Cultivated	Winter Small			40.1429	12.8571	26.5	0.260203	0.159395	0.096441	0.331187	23.25	6.75	15	0.210031	0.0391283	0.222687	0.497634	19.4375	0.049125	0.04975	21.25	59.5	81	110	26.25	38.75	0.308473	2.5	229.375	48.85	21	54.75	71.75	78	28	29.75	0.0593823	2	78.91	25.325	60.25	70	88.75	109	18.5	44
Lc-26	LC05600043T	L. culinaris	Cultivated	Spring Small (admixture)			18.7143	8.71429	13.7143	0.00351616	0.094661	0.0326321	0.217819	16.375	11.875	14.125	0.178303	0.211056	0.0834781	0.493919	22.125	0.056	0.0495	25.5	57	79	100	18.25	40.75	0.54911	0.25	248.8	47.675	18	54	72.75	81	23.5	29.75	0.208295	1.5	64.96	16.275	57.25	70	85.25	108.25	20.5	38.25
Lc-27	LC05600512WT	L. culinaris	Cultivated	Spanish Brown			21.5	13.375	17.4375	0.213796	0.115686	0.127455	0.273388	56.25	25.125	40.6875	0.4023	0.509314	0.307578	0.647549	19.6875	0.044	0.052	19.5	59	81	108	24	46.5	0.48093	2	349.9	76.6	17.5	53.25	71	78	23.5	30.75	0.231145	1.75	53.085	13.3	63.5	70	94	112.5	24	43.75
Lc-28	LC06600930YZ	L. culinaris	Cultivated	Spring Small (admixture)			80	68	74	0.782241	0.736582	0.799021	0.788728	100	100	100	0.96	0.9375	0.875926	0.996977	24.4375	0.056	0.061125	19	61	89.75	105.5	21.6667	45	0.504321	0	262.1	0.8	12	58.5	NA	NA	NA	NA	NA	NA	127.385	2.7	NA	NA	NA	NA	NA	NA
Lc-29	LC06600939YZ	L. culinaris	Cultivated	Spring Small (admixture)			98	92	95	0.977778	0.932	0.932075	0.958347	46	30	38	0.298559	0.398118	0.267649	0.630688	24.0625	0.05975	0.06825	20.75	60.75	86.25	106.333	19.3333	45	0.572683	0.666667	203.825	1.325	13	56	NA	NA	NA	NA	NA	NA	65.56	1.16667	NA	NA	NA	NA	NA	NA
Lc-30	LC06601616R	L. culinaris	Cultivated	Spring Large/Medium			75.625	56.25	65.9375	0.535074	0.494419	0.454612	0.65616	76.6667	67.5	72.0833	0.685131	0.757375	0.617878	0.833239	19.375	0.060625	0.0635	22.25	57	83	108.5	27	45	0.392593	1	356.525	34.65	20.25	55.5	79.25	87	31.25	34.75	0.10004	1.75	117.235	16.575	39.5	70	96	112.5	23	46
Lc-31	LC06601734L	L. culinaris	Cultivated	Spring Large/Medium			70	46.6667	58.3333	0.60265	0.723776	0.473229	0.634102	81.4286	64.2857	72.8571	0.70281	0.694759	0.502267	0.834653	20.0714	0.065	0.0755714	26	61.25	85.75	110.333	21	44	0.522557	0	322.95	16.55	17.5	58.5	82	90	24.6667	32	0.224467	1.33333	70.26	3.475	49.25	70	98	112.5	23.5	43.25
Lc-32	LC07600151R	L. culinaris	Cultivated	Spring Large/Medium			57.1429	23	40.0714	0.467701	0.545957	0.310348	0.483213	54.1667	25.1667	39.6667	0.388227	0.290195	0.376658	0.639902	24.2857	0.0511429	0.0527143	23.75	59.5	82.25	105.5	23.25	44.75	0.474145	0.5	245.875	36.475	19.25	55.5	77.5	83.75	30	32	0.0627064	2	126.585	19.85	55.75	75.5	96	112	25.75	44.25
Lc-33	LC07600224YZ	L. culinaris	Cultivated	Spring Large/Medium			82.5	60	71.25	0.701471	0.758173	0.494318	0.723171	100	100	100	1	1	1	1	19.9375	0.057125	0.067625	23.75	60.25	87	115	28	34	0.176471	8	209.325	0.825	10	57.5	78	NA	NA	NA	NA	NA	56.5933	1.23333	NA	NA	NA	NA	NA	NA
Lc-34	LC07600376L	L. culinaris	Cultivated	Spring Large/Medium			66.6667	55.1667	60.9167	0.436522	0.505665	0.456122	0.617648	96.6667	66.6667	81.6667	0.367347	0.523529	0.141892	0.870372	19.75	0.0503333	0.0578333	22.25	63	87	111.333	29.3333	39.3333	0.234091	2.66667	286.8	23.475	21.5	65.5	89.5	89	30	34	0.117647	18	232.76	7.55	38.5	81.5	98	112	22.75	41.25
Lc-35	LC07600524L	L. culinaris	Cultivated	Spring Large/Medium			61.6667	45	53.3333	0.270814	0.411952	0.374665	0.542051	75	65	70	1	1	0.964286	0.833789	24.3	0.06	0.07	22.5	60.75	85.75	109.25	23.25	42.5	0.456226	1	204.733	7.15	12.75	54.75	74.75	83.75	25	29.75	0.159313	1	54.7267	5.2	24.75	70.5	96	112.5	18.25	39
Lc-36	LC07600536L	L. culinaris	Cultivated	Spring Large/Medium			75	40.8333	57.9167	0.12269	0.35161	0.164683	0.523675	58.3333	17.6667	38	0.362163	0.388853	0.313477	0.629866	21.7857	0.0618571	0.0648571	23.5	64.75	88.25	108	23.25	42.5	0.45078	0.5	231.55	3.26667	13.75	54.25	78.75	84	28.25	31.75	0.109906	1	71.685	2.05	NA	NA	NA	NA	NA	NA
Lc-37	LC07600541L	L. culinaris	Cultivated	Spring Large/Medium			75	66.25	70.625	0.57037	0.126242	0.665643	0.695716	70	70	70	0.285714	0.565217	0.32	0.810715	21.2143	0.0495714	0.055	21.75	60.75	89	113.75	20.75	39.25	0.465523	0.75	146.325	6.9	17	61.5	85.3333	90	30	34.3333	0.12785	4.66667	103.86	0.95	27.25	70	96	110.75	23	37
Lc-38	LC07600553R	L. culinaris	Cultivated	Spring Large/Medium			80	55	67.5	0.581136	0.479421	0.513115	0.67811	58	37.4	47.7	0.23114	0.187305	0.239896	0.679483	21.4375	0.0615	0.052875	22.5	62	87.5	107.75	25.5	37.5	0.321128	1.75	254.4	25.4	16.5	59	83	87	27.5	30.75	0.105026	1.75	108.885	20.7	56	70	98	112.5	21.5	43.75
Lc-39	LC08600005E	L. culinaris	Cultivated	Spring Small (admixture)			61.25	9.5	35.375	0.144584	0.129352	0.212548	0.391759	34.375	10.125	22.25	0.276442	0.296014	0.245072	0.541444	20.875	0.05125	0.05575	25.25	59	81.75	105	19.25	39.75	0.513209	0	291.8	40.225	22.75	58.5	81	89.75	35	37.25	0.0577075	1	138.435	9.875	63	70	92	112	24	44.5
Lc-40	LC0860B085T	L. culinaris	Cultivated	Spanish Brown			45	17.2857	31.1429	0.320753	0.213032	0.26826	0.392172	57.5	26.875	42.1875	0.278241	0.332532	0.205687	0.650445	21.5	0.0516667	0.0593333	23.75	56.25	80	115	22	39.3333	0.439089	0	245.05	21.8	22.75	48.75	67	78	22.5	29	0.218982	1.5	104.535	24.475	58	70	90.25	113	20.75	38.75
Lc-41	LC0860B123L	L. culinaris	Cultivated	Spring Large/Medium			62.5	57.5	60	0.386248	0.486684	0.216934	0.570318	100	100	100	NA	NA	NA	0.599003	19.25	0.062	0.0658333	18.25	60.75	87.5	111.333	18.3333	39.6667	0.520493	0.666667	180.775	10.275	18.75	54.75	79.5	87	27.75	33.5	0.168135	1.75	74.11	7.45	39.25	70	100	112.5	20.75	43.5
Lc-42	LC0860B130L	L. culinaris	Cultivated	Spring Large/Medium			100	100	100	1	1	0.740741	0.964028	NA	NA	NA	NA	NA	NA	0	22.5	0.0603333	0.0691667	19.75	63.25	89.5	105.667	20	49	0.581161	0	195.725	1.76667	14.5	62.5	83	87	21.75	31.25	0.302716	1	47.2933	3.925	NA	NA	NA	NA	NA	NA
Lc-43	LC096000054E	L. culinaris	Cultivated	Spring Small			35	12.125	23.5625	0.145308	0.153221	0.169077	0.313428	21.25	1.75	11.5	0.0467514	0.164437	0.0594397	0.475479	21.2143	0.0458571	0.043	24	54.5	79	103.75	23.5	40.5	0.41968	1.5	277.275	64.725	19.5	50.25	70	78	28.5	30.25	0.0573157	2	75.035	8.425	66	70	92.25	111	28.75	43.25
Lc-44	LC09600037T	L. culinaris	Cultivated	Spanish Brown			35.25	6.625	20.9375	0.0501984	-0.0426805	0.106712	0.270308	50	16.875	33.4375	0.283847	0.244893	0.283964	0.602075	19.875	0.041	0.053375	22.5	58	81	98	18	33.25	0.450992	0	190.45	41.25	19.25	59.5	77	87	27.5	31	0.112223	4	41.86	8.4	58.25	70	92	111	20.25	41.5
Lc-45	LC09600066E	L. culinaris	Cultivated	Spring Small			37.8571	2.14286	20	-0.00578538	-0.0722371	0.103155	0.258723	26.4286	3.14286	14.7857	-0.00740746	-0.225964	0.0913834	0.487645	19.3125	0.042125	0.043	21.75	59	80	96.5	19	35.75	0.464429	3	164.675	31.3	20.75	50.75	69	78	25.25	28.25	0.103588	1.25	65.635	29.1	64.5	70	94	110	26.5	42.5
Lc-46	LC09600142T	L. culinaris	Cultivated	Spanish Brown			38.125	17.625	27.875	0.17182	0.26225	0.187033	0.349305	41.25	25	33.125	0.133609	-0.118264	0.140126	0.593024	18.5625	0.038375	0.050875	22.75	56.25	80.5	111	18.3333	39.6667	0.539921	2.33333	265.625	33.825	21.75	49.75	70	81	24.25	27	0.0980204	1	90.31	26.4	62.5	70	90.25	112.5	21.5	39.5
Lc-47	LC09600183R	L. culinaris	Cultivated	Spring Large/Medium			20	20	20	NA	NA	NA	0.249219	NA	NA	NA	NA	NA	NA	0	21.5	0.0395	0.023	25.25	59	84.5	109	18.75	36.75	0.482482	1	254.825	22.275	17.5	60	82	90	33.3333	36	0.0743867	2.33333	121.835	3.375	36.25	70	90.25	109.75	25	40.75
Lc-48	LC09600366L	L. culinaris	Cultivated	Spring Large/Medium			69	41.2	55.1	0.447776	0.584282	0.395046	0.582649	42	25	33.5	0.348858	0.154825	0.381271	0.604773	23.25	0.0595	0.054	19.25	60.25	88.25	108.75	21.75	37	0.407138	0	135.25	7.4	13.25	52.75	72.75	84	33	36.5	0.0981618	2	119.085	5.225	NA	NA	NA	NA	NA	NA
Lc-49	LC09600408L	L. culinaris	Cultivated	Spring Large/Medium			60	15	37.5	0.472885	0.775401	0.379227	0.493357	94	86	90	0.699187	0.832971	0.4123	0.930279	22.5833	0.0551667	0.0511667	25.75	58	85	110.75	23.3333	39.3333	0.407434	0.666667	324.525	22.425	14.5	57.5	76	83.75	27.75	35	0.190273	1.5	59.81	3.575	43	70	90.5	111	24	42
Lc-50	LC09600410L	L. culinaris	Cultivated	Spring Large/Medium			80	55	67.5	0.401316	0.493506	0.488636	0.659052	27.5	15	21.25	0.171053	0.480519	0.204545	0.537515	23.6	0.0628	0.0524	23.75	57	82.75	105	19.75	37	0.450693	0.5	294.6	50.675	16.75	51.5	72.75	80.75	28.5	33.75	0.157601	1	84.585	5.525	38.25	68.5	94	111.5	21.75	42.75
Lc-51	LC09600476L	L. culinaris	Cultivated	Spring Large/Medium			68	52	60	0.464555	0.34264	0.470444	0.608572	53.3333	33.6667	43.5	0.223347	0.294864	0.110577	0.656113	23	0.0706667	0.0793333	11.25	59.5	85.75	109	23.3333	35	0.312564	0.333333	89.775	14.0333	16	50.25	71.75	78	27.25	32.25	0.14843	1	67.6933	8.525	48	70	96	112.5	20.25	41.5
Lc-52	LC09600481L	L. culinaris	Cultivated	Spring Large/Medium			52	6.2	29.1	0.296751	0.612776	0.196786	0.392605	87.5	76.25	81.875	0.778689	0.75	0.640351	0.888315	23.0625	0.0605	0.064	21.5	60.25	84.5	115	25.5	54	0.5211	3	239	17.325	17.25	60	81.6667	89.6667	31.3333	39.3333	0.198677	1	93.26	4.95	NA	NA	NA	NA	NA	NA
Lc-53	LC09600545T	L. culinaris	Cultivated	Spanish Brown			43.75	15.75	29.75	0.321798	0.44519	0.260297	0.395951	33.75	19.5	26.625	0.277021	0.281418	0.272335	0.566533	19.6875	0.044	0.055375	24.25	57.25	78	106.5	18	31.25	0.405386	0	214.425	50.75	19	48.75	65	72.75	20.5	23.75	0.142886	1	69.635	33.7	72	70	90.5	109	19	37
Lc-54	LC10600221P	L. culinaris	Cultivated	Spanish Brown			45.7143	35.7143	40.7143	0.510479	0.501111	0.36778	0.493071	33.5714	10	21.7857	0.254756	0.217796	0.166579	0.536566	19.8125	0.043375	0.0555	20.75	59.5	80.5	108.667	15.3333	40	0.60354	0	184.625	42.275	24	51.75	71.5	81	21.75	30	0.274339	1.5	114.36	26.25	70	70	90.25	109	20.75	40.75
Lc-55	LC10600231P	L. culinaris	Cultivated	Spanish Brown			35	11	23	-0.0217703	-0.0746529	-0.052027	0.249847	35.7143	15.2857	25.5	0.20576	0.205559	0.148392	0.556192	20.375	0.049	0.052875	21.5	49	76.25	104.5	19	38.25	0.492228	0.25	235.7	33.9	16.25	52.25	71	81	24	30	0.2	1.25	86.06	10.35	53	75.5	98	112	23.25	42.25
Lc-56	LC10600260P	L. culinaris	Cultivated	Spanish Brown			31.875	10.625	21.25	0.00366858	-0.215116	0.0830636	0.253683	58.125	25.75	41.9375	0.191527	0.296634	0.219624	0.647462	17.5	0.044375	0.0545	21	55.25	75.5	105.667	18.6667	39.3333	0.518359	0	194.825	34.15	18	50	69	78	28	32.75	0.139212	1	123.41	30.9	53	70	94	111.5	19.75	42
Lc-57	LC10600494P	L. culinaris	Cultivated	Spanish Brown			28.25	7	17.625	0.0762282	0.110784	0.127048	0.263773	30.625	15	22.8125	0.285924	0.00184693	0.21635	0.541071	20.6429	0.0454286	0.0495714	23	59.5	79.5	111.75	21.75	44.5	0.506255	1.75	263.1	36.325	23	50.5	71	81	27.25	31	0.121078	1	119.81	19.925	69	70	94	113.5	22	40.75
Lc-58	LC10600675P	L. culinaris	Cultivated	Spanish Brown			41.25	24.5	32.875	0.390452	0.382394	0.211388	0.40787	39.375	35.75	37.5625	0.428824	0.346027	0.337921	0.631336	18.5	0.060375	0.068	14.5	58.5	81	105	23	34	0.323529	1	139.15	25.85	21.25	51.75	71.75	83.75	31.5	34.5	0.0897145	1.75	140.21	18.15	60.75	70	96	111.5	19.5	37.25
Lc-59	LC10600732P	L. culinaris	Cultivated	Spanish Brown			43.75	17.625	30.6875	0.311612	0.0632882	0.193489	0.369044	51.25	25.625	38.4375	0.232322	0.180352	0.238626	0.628048	17.0625	0.048625	0.059875	19	61	82	101	14	35	0.6	0	262.6	48	20.5	57.5	75.25	84	31.5	34.75	0.0933217	1.75	133.26	13.525	64.5	70	96	112.5	25.75	43.75
Lc-60	LC1060F0005W	L. culinaris	Cultivated	Spanish Brown			73.3333	46.6667	60	0.40812	0.357171	0.403345	0.596018	48.5	40.8333	44.6667	0.332954	0.40873	0.345953	0.669694	16.125	0.030125	0.03425	20.5	79.5	101.667	115	20	34	0.411765	0	301.325	2.86667	20	67	NA	NA	NA	NA	NA	NA	254.66	7.55	NA	NA	NA	NA	NA	NA
Lc-61	LC116000199L	L. culinaris	Cultivated	Spring Large/Medium			78	60	69	0.960784	0.986239	0.796834	0.790221	67.1429	50	58.5714	0.294908	0.463134	0.270171	0.744498	24.5	0.0653333	0.0616667	20.75	63.5	88.5	109.5	30.5	49.5	0.382896	2.5	178.15	5.925	14	57.5	78	90	34	37	0.0810811	3	117.235	3.6	NA	NA	NA	NA	NA	NA
Lc-62	LC11600193L	L. culinaris	Cultivated	Spring Large/Medium			20	6.66667	13.3333	0.0902762	-0.35	0.00875421	0.19564	56.6667	22	39.3333	0.732877	0.80303	0.51096	0.65087	23	0.056	0.0488	23	59	87	101	13	34	0.617647	0	242.5	26.5	19.5	51.5	73	81	24.75	31	0.203276	1.25	91.685	11.1	51.25	70	92	110	23.25	37
Lc-64	LC11600298L	L. culinaris	Cultivated	Spring Large/Medium			66.4286	45.8571	56.1429	0.580451	0.475565	0.610729	0.625427	90	78	84	0.712838	0.802239	0.782258	0.901635	26.8333	0.0778333	0.0783333	23.5	58.5	84.5	111.5	23.75	44.5	0.450369	1	251.825	23.25	17.5	50.75	72.75	81	34.25	38.75	0.113487	2	104.51	2.475	41.75	70	96	112	29.75	42.5
Lc-65	LC11600330L	L. culinaris	Cultivated	Spring Large/Medium			42.8571	12.8571	27.8571	0.32494	0.166076	0.246002	0.367854	41.6667	8.5	25.0833	0.145554	0.144964	0.128841	0.550909	22.1429	0.0651429	0.0647143	25	58	83.25	112.25	22.75	41.5	0.456767	0.75	217.375	25.225	17.25	51	74	87	29	32.25	0.100975	2.25	95.31	6.575	47.25	70	94	113	22.25	41.75
Lc-66	LC11600348L	L. culinaris	Cultivated	Spring Large/Medium			35.25	4	19.625	0.19684	0.023255	0.17357	0.289863	53.125	32	42.5625	0.47993	0.432941	0.357343	0.659395	26	0.07175	0.0535	16.25	50.5	77.75	109.5	24.5	25	0.0806452	0	172.925	29.875	14.75	46.25	66	74.5	17	29.25	0.426852	1.75	59.96	12.775	49.75	65.5	87	108.25	21	33
Lc-67	LC11600362R	L. culinaris	Cultivated	Spring Large/Medium			58	29	43.5	0.242849	0.157407	0.185085	0.441927	52.5	13.75	33.125	0.160965	-0.0326797	0.0416667	0.59127	20.625	0.03875	0.03425	23	61.25	84.5	105.667	22.6667	34.3333	0.337366	2	213.325	20.7	15.75	60.5	76.5	86.75	27.25	35	0.217084	1.5	80.26	11	57	70	94	111	21.25	42
Lc-68	LC11600380L	L. culinaris	Cultivated	Spring Large/Medium			70	61.2	65.6	0.242795	0.185894	0.344058	0.592643	66.6667	54.1667	60.4167	0.691172	0.761649	0.620686	0.76901	21.6429	0.0524286	0.0574286	22.25	68	89.75	102	19	36.5	0.483083	0.5	160.025	3.625	16.5	61.5	79.6667	89.25	29.5	35	0.163848	1	60.6267	3.2	NA	NA	NA	NA	NA	NA
Lc-69	LC1160W0030W	L. culinaris	Cultivated	Winter Small			9.125	0.25	4.6875	0.178125	0.0307742	0.150726	0.194722	23.5	0.166667	11.8333	0.0248658	-0.149577	0.129298	0.47338	14.6875	0.042	0.055	17.5	76	98	116	31	37	0.162162	3	185.975	4.7	16.5	66.75	82	90	34	36.5	0.0651515	3.5	146.06	3.775	NA	NA	NA	NA	NA	NA
Lc-70	LC1160W0048W	L. culinaris	Cultivated	Winter Small			24.375	4	14.1875	0.0176459	-0.113028	0.0849513	0.219631	33.75	6.875	20.3125	-0.0647132	-0.059779	0.0431489	0.518537	16.5	0.04175	0.049375	19.5	72.5	97	NA	NA	NA	NA	NA	157.025	2.16667	14.6667	64.3333	78	90	29	33	0.121212	4	71.76	1.1	NA	NA	NA	NA	NA	NA
Lc-71	LC1160W0068W	L. culinaris	Cultivated	Winter Small			26.25	3.875	15.0625	-0.162288	-0.460514	0.00426765	0.177512	31.5714	1.57143	16.5714	0.181558	-0.138034	0.107853	0.500799	15.8125	0.037625	0.044	19	60	85.25	110.25	22.25	35.5	0.373561	0.75	114.6	19.175	21.25	63	80	87	27.5	32.5	0.157754	1	88.76	9.85	68	76.5	94	111	25.75	38.25
Lc-72	LC1160W0071W	L. culinaris	Cultivated	Winter Small			57	16.375	36.6875	0.275206	0.347042	0.254072	0.427733	42.1429	22.4286	32.2857	0.301519	0.302509	0.217946	0.597053	15.7857	0.035	0.0465714	20.5	61.75	85.75	101.667	22.3333	33.3333	0.321786	1.33333	204.7	31.975	20	63	82	90	22.6667	24.6667	0.0633256	2.66667	73.635	5.2	69.75	76.5	94	112	26.75	41.25
Lc-73	LC1160W0072W	L. culinaris	Cultivated	Winter Small			37	13.25	25.125	0.299529	0.0310869	0.306499	0.350107	55	18.5	36.75	0.450745	0.280995	0.415678	0.624447	16.5	0.0341429	0.0325714	21.75	66	90	115	29	36	0.184375	2.5	174.25	11.475	18.25	65	89.5	89.5	28.5	36	0.208333	2.5	117.485	5.075	74.75	76.5	94	112	20.5	41
Lc-74	LC1160W0073W	L. culinaris	Cultivated	Winter Small			20.875	5.125	13	-0.117617	-0.0946817	0.0693988	0.198514	45.8571	19.4286	32.6429	0.228011	0.330469	0.210526	0.597726	15.0625	0.03325	0.0435	21.5	61.25	84.5	108.5	26.75	32.75	0.176711	0.75	210.55	27.175	19.75	63	81	89.75	29	31.5	0.0766445	3	99.46	7.525	64.25	77	98	111	28	40.75
Lc-75	LC1160W0078W	L. culinaris	Cultivated	Winter Small			18.1429	1.85714	10	0.163905	0.0214858	0.201093	0.232472	25.25	3.875	14.5625	0.118679	0.00211184	0.220696	0.493058	15.2857	0.0352857	0.0471429	21.75	71.5	101.5	NA	NA	NA	NA	NA	195.025	6.125	20.25	NA	89	NA	NA	NA	NA	NA	301.81	5.7	NA	NA	NA	NA	NA	NA
Lc-76	LC1160W0080W	L. culinaris	Cultivated	Winter Small			34.1667	1.16667	17.6667	0.0243842	-0.0124552	0.00922126	0.236863	10.625	4.375	7.5	0.120204	0.0491883	0.0711497	0.454238	13.0625	0.03725	0.047125	19.25	74.5	105	115.5	22	38	0.402787	2	219.2	2.9	22	67.5	NA	NA	NA	NA	NA	NA	293.085	5.175	NA	NA	NA	NA	NA	NA
Lc-77	LC1260W0002W	L. culinaris	Cultivated	Winter Small			13.8571	10.2857	12.0714	0.019008	-0.184426	-0.12936	0.169134	55.7143	34.4286	45.0714	0.442168	0.483979	0.316765	0.672814	11.7857	0.0351429	0.0458571	19.5	68	98.5	115	27	37	0.264597	2	199.925	2.975	14.5	62.5	79.3333	89	26	30	0.133333	11	173.535	1.9	NA	NA	NA	NA	NA	NA
Lc-78	LC1260W0005W	L. culinaris	Cultivated	Winter Small			36.375	14.375	25.375	0.262411	0.123569	0.232027	0.342077	38.75	11.625	25.1875	0.395237	0.20275	0.225786	0.557409	13.8125	0.039875	0.05075	22.5	67	87	NA	NA	NA	NA	NA	488.15	18.3	17.5	67	NA	NA	NA	NA	NA	NA	407.235	5.45	40.25	70	94	110.25	21.5	37.75
Lc-79	LC1260W0011W	L. culinaris	Cultivated	Winter Small			8.125	0.375	4.25	0.115661	-0.107989	0.0495251	0.163661	43.875	3.375	23.625	0.101724	0.155593	0.141636	0.541982	13.5	0.034	0.045375	19.75	76.25	105.5	NA	24	46	0.478261	2	241.825	4.6	17	NA	NA	NA	NA	NA	NA	NA	313.485	4.56667	NA	NA	NA	NA	NA	NA
Lc-80	LC1260W0018W	L. culinaris	Cultivated	Winter Small			35	19.4286	27.2143	0.337302	0.476716	0.248372	0.380642	48	12.4	30.2	0.124239	0.122525	0.074436	0.577506	14.4167	0.049	0.046	16.3333	81	106	NA	NA	NA	NA	NA	157.867	0.6	13	67	NA	NA	NA	NA	NA	NA	171.76	0.2	NA	NA	NA	NA	NA	NA
Lc-81	LC1260W0020W	L. culinaris	Cultivated	Winter Small			28.25	4.75	16.5	0.0213037	-0.0177338	0.0892782	0.239866	23.75	7.625	15.6875	-0.0519754	0.0580758	0.135698	0.497046	15.5625	0.032125	0.037125	17.5	68.5	93	108.5	27.5	36	0.235907	1.5	166.425	8.3	16.75	66	90	90	27.5	32.5	0.15	4.5	95.81	4.775	NA	NA	NA	NA	NA	NA
Lc-82	LC1260W0022W	L. culinaris	Cultivated	Spanish Brown			29.5	3.875	16.6875	0.111614	0.182955	0.0939179	0.2613	61.25	28.375	44.8125	0.395725	0.346273	0.333368	0.668123	15.5	0.04175	0.048875	19.25	67	88.5	109	24	28	0.142857	0	279.175	20.1	19.5	67	NA	NA	NA	NA	NA	NA	183.46	1.175	71.5	70.5	94	113	19.75	38.5
Lc-83	LC1260W0023W	L. culinaris	Cultivated	Winter Small (admixture)			23.25	9.125	16.1875	0.0782673	0.0709281	0.0747448	0.244518	13.3333	1.16667	7.25	-0.0663241	-0.133861	-0.042312	0.445884	15.5625	0.031875	0.043	14	61	80	109	20	36	0.444444	0	93.5	16.5	20.25	61	78	89.6667	27.6667	30	0.0764209	2	129.61	9.85	33.75	70	90.25	109	20.75	33.25
Lc-84	LC1260W0026W	L. culinaris	Cultivated	Spanish Brown			26.25	16.25	21.25	0.134697	-0.123516	0.123027	0.274773	23.25	8.25	15.75	-0.030096	-0.11196	-0.0518892	0.493	18.5714	0.0404286	0.0427143	8.33333	58.3333	82.3333	102	13.5	30	0.543771	3	59.3	13.4	22	54.5	74	84	19.25	26.25	0.265887	1.5	73.985	25.975	49.75	70	90.5	108	15.5	23
Lc-85	LC1260W004W	L. culinaris	Cultivated	Winter Small			20.7143	2.85714	11.7857	0.0756706	0.00403094	0.0946162	0.218433	23.125	3.5	13.3125	0.0527897	0.02243	0.104388	0.484192	13.0625	0.026	0.033625	18.75	67.25	87.5	112	28.5	36.5	0.216165	2.5	254.8	29.475	19.75	67	89	89	28	30	0.0666667	10	266.135	13.375	57.5	86.5	96	111.5	21.25	38.5
Lc-86	LC99602585RZ	L. culinaris	Cultivated	Spring Small (admixture)			90	66	78	0.64781	0.85668	0.704218	0.794429	88.3333	75	81.6667	0.856536	0.883406	0.828431	0.892321	16.0625	0.039625	0.055	15.25	58.5	80	107.25	18.75	34.25	0.45264	0.25	158.525	9.425	14.25	54.75	74.5	NA	NA	NA	NA	NA	57.335	1.575	52.75	70	92	112	26.5	39.5
Lc-87	LC1660NZ001E	L. culinaris	Cultivated	Spring Small			20.625	8.125	14.375	-0.0707125	0.127674	-0.0951992	0.198285	50.8333	37.5	44.1667	0.20486	0.189071	0.191103	0.659726	19.1429	0.0377143	0.0424286	18.25	60.25	84.5	108.75	24	41.75	0.424654	1	211.825	31.875	19	53.25	71	80.75	27.75	34.25	0.18566	1.75	91.235	14.375	75.25	70	94	110.5	28	46
Lc-88	LC14440041W	L. culinaris	Cultivated	Spanish Brown			24	12.75	18.375	0.181316	0.162486	0.148646	0.282146	44.375	8.75	26.5625	0.077731	0.270899	0.0831425	0.559008	16.75	0.038875	0.052625	21.25	62.75	81.5	113	23	40	0.424104	0.333333	315.425	36.125	18.5	65	83.75	89.6667	27.3333	34.3333	0.201179	7	161.035	6.175	69.25	70.5	100	112.5	21.5	39.5
Lc-89	LC14440024W	L. culinaris	Cultivated	Winter Small			47.1429	6.42857	26.7857	0.143917	0.179376	0.0720863	0.321954	67.75	23.25	45.5	0.203513	0.257513	0.172833	0.664992	18.375	0.04025	0.045625	26	51.25	76.25	98	20	35.5	0.403693	2.5	272.025	55.375	17.75	51	69.75	78	25.75	27.25	0.0556007	1.5	48.46	10.65	63	70	88.75	111	20.25	35.75
Lc-90	LC14400061W	L. culinaris	Cultivated	Winter Small			32	7.75	19.875	0.13985	0.0920057	0.246722	0.299745	30.75	2	16.375	0.0746006	0.110164	0.0864075	0.501459	21.6875	0.04975	0.056625	24.75	54.25	80	105.5	21.25	41.75	0.483129	0	265.35	40.15	22	50.75	71	78	24.5	31.75	0.235119	1.25	97.26	15.05	63.25	70	92.5	112	20.25	42.5
Lc-91	LC14400062W	L. culinaris	Cultivated	Winter Small (admixture)			61.6667	34.5	48.0833	0.302586	-0.0308579	0.421818	0.498271	37.8571	21.7143	29.7857	0.183756	0.142899	0.213588	0.579845	18.125	0.038125	0.0475	22.5	60	79.5	105	21.5	46	0.52557	2.25	358.4	66.45	20.75	63	80.25	89.75	33	38.75	0.14991	2.75	154.935	11.2	67.25	70	94	112	23.75	42.25
Lc-92	LC14600024P	L. culinaris	Cultivated	Spanish Brown			20.8571	8.85714	14.8571	0.0770609	0.119951	0.142432	0.249075	46.375	34.5	40.4375	0.137487	0.0979805	0.139592	0.636549	19.75	0.0425	0.0485	25.5	52.75	75.5	104.25	17	42	0.587485	0	359.05	61.45	19	49.75	71	84	28.75	33.5	0.141459	2.5	96.785	7.975	69.75	67	92	112.5	21	37.5
Lc-93	LC14600032P	L. culinaris	Cultivated	Spanish Brown			58.125	15.75	36.9375	0.108817	0.29603	0.118445	0.391543	52.5	32.625	42.5625	0.303275	0.401251	0.25596	0.655373	19.125	0.042	0.049375	25	52.75	76.5	108.333	15.6667	42.6667	0.638095	0.333333	300.4	62.35	19.5	48	68	81	22.75	27	0.157509	1.25	125.585	35.025	52.75	65.5	90.25	113.5	19.5	39.5
Lc-94	LC1660NZ004P	L. culinaris	Cultivated	Spring Small			26.25	6.875	16.5625	0.0312246	-0.22184	0.0642717	0.225415	49.375	40.625	45	0.162221	0.166715	0.18598	0.663767	21.0625	0.03525	0.032125	22.5	61	82	115.5	26.5	40	0.334897	3.5	136.9	9.63333	14.25	61.5	79.5	84	28	38.75	0.299249	2	58.9933	2	46.5	70	96	108.25	23	46.25
Lc-95	LC14600031P	L. culinaris	Cultivated	Spanish Brown			34.375	9.5	21.9375	0.0299957	0.110765	0.11429	0.283399	48.75	21.375	35.0625	0.342115	0.308164	0.309113	0.613472	18.8125	0.0465	0.055125	23.25	58	80.5	108.667	18	44.3333	0.595148	0.333333	375.6	53.925	21.25	50	70	81	26.75	30.25	0.116129	1.5	132.935	26.575	59	70	94	112.5	18.5	32
Lc-96	LC14600017P	L. culinaris	Cultivated	Spanish Brown			15.25	5.625	10.4375	-0.205927	-0.325329	-0.0572681	0.14308	44.4286	25	34.7143	0.132123	0.278798	0.053951	0.605666	18.75	0.04475	0.054	23.5	58	80	107	19.25	42.5	0.532964	2.25	313.375	63.025	21.75	52	72.5	78	29	33	0.123102	1.5	72.76	12.725	62.5	70	94	112.5	22	43.5
Lc-97	LC14600016P	L. culinaris	Cultivated	Spanish Brown			40.125	19	29.5625	0.174937	0.30817	0.215042	0.366216	36.5714	26	31.2857	0.111475	0.0957489	0.149714	0.586127	17.875	0.043125	0.060375	23	59	79	107	21.75	40.75	0.454542	1	249.4	40.525	17.25	52.5	72.5	78	24.25	28.75	0.158565	2.25	73.06	14.95	61.75	70	90.25	112.5	24	44.25
Lc-98	LC1864B0005E	L. culinaris	Cultivated	Spring Small (admixture)			41.375	10.875	26.125	0.151074	-0.0523542	0.247543	0.330217	42.5	12.25	27.375	0.21339	0.180439	0.164718	0.565618	23.25	0.052125	0.051625	25	59.5	79.5	103.5	21.75	36.5	0.370373	1.5	259.6	31.275	21	50.25	68.75	81	25.5	28.5	0.109788	1	95.435	30.775	59.25	70	90.5	112.5	18.5	39.75
Lc-99	LC1860B0003E	L. culinaris	Cultivated	Spring Small (admixture)			60.625	29	44.8125	0.42728	0.55483	0.350137	0.513177	61.875	35.125	48.5	0.419627	0.48911	0.358778	0.691504	15.75	0.0405	0.05025	22.5	56.25	81	104.667	23.6667	31	0.22326	2.66667	180.05	47.425	22	49.75	68	78	21.5	24	0.100515	1	91.485	44.1	64.25	70	90.75	109	17.5	34
Lc-100	LC1460NZ06FG	L. culinaris	Cultivated	Spring Small			45	14.2857	29.6429	0.151381	-0.0451889	0.148329	0.336492	59.375	36.25	47.8125	0.35362	0.44681	0.315473	0.686016	16.2857	0.0294286	0.0311429	24.5	60.5	81.5	105	21	32.75	0.355063	1.25	212.95	52.325	18.25	62.5	75.5	81	27	30	0.103708	1.25	68.96	12.825	62.25	70	90.75	106.5	20.75	39.25
Lc-101	LC14600100L	L. culinaris	Cultivated	Spring Large/Medium			48.75	45	46.875	0.411788	0.348108	0.434115	0.52038	80	74	77	0.488287	0.706886	0.54	0.856193	23.4375	0.071125	0.07225	21	61.5	87	109	25	44.5	0.436484	2.5	251.825	10.125	14	58.25	85	89.75	32.5	38.5	0.151889	4	70.185	1.675	46.25	70	100	110.75	22.5	42
Lc-102	LC14600166L	L. culinaris	Cultivated	Spring Large/Medium			45	41.25	43.125	0.270868	0.0598979	0.351156	0.457493	56.6667	10	33.3333	-0.0851463	0.0983055	0.0590751	0.590432	26.5	0.0614	0.0532	22.75	61	87	110.333	23	46.75	0.504341	0.75	248.675	6.8	16	57.25	84	90	27.75	32.5	0.147396	1.25	73.76	4.06667	NA	NA	NA	NA	NA	NA
Lc-153	PI 468899 LSP	L. culinaris	Cultivated	Spring Small			22.125	20.625	21.375	-0.21773	-0.201366	0.0974628	0.234271	41.25	22	31.625	-0.239407	-0.121211	0.0881682	0.578807	18.8125	0.033875	0.052625	24.25	67.25	87	106.5	20.5	36	0.42629	0.75	161	13.8	17.75	66	83.75	89.75	26.75	32.25	0.167833	1	88.21	3.05	53.5	76	98	108.25	26	36.5
Lc-172	PI 486127 LSP	L. culinaris	Cultivated	Spring Large/Medium			56.25	15.75	36	0.282371	0.323404	0.312321	0.431657	21.7143	3	12.3571	0.180087	0.257969	0.130615	0.484243	21.75	0.04825	0.0695	23.75	62.25	91.5	110.333	27	42.6667	0.370231	1.33333	323.075	9.075	18.75	62.5	83.5	90	27.25	33	0.170848	1.5	96.585	6.8	26.25	70	96	112.5	24	42.5
Lc-176	W6 27756 LSP	L. culinaris	Cultivated	Spring Large/Medium			48.125	27.625	37.875	-0.0281394	0.174274	0.1718	0.382368	45.625	7	26.3125	-0.0285051	0.155347	0.104201	0.554675	23.5625	0.05125	0.0655	26	61.25	84	112	29.5	43	0.305	0.5	289.65	23.625	21.25	63	88.3333	89.6667	28.6667	36.6667	0.218627	1.33333	79.41	2.875	43.25	70	96	111	21.25	41.25
Lc-177	W6 27758 LSP	L. culinaris	Cultivated	Spring Small			40.75	16.875	28.8125	0.18766	0.103554	0.173986	0.345948	31.25	20.125	25.6875	0.110554	0.179872	0.133717	0.556223	20.25	0.040625	0.0425	22.75	59	80.5	101.5	24.75	35	0.28838	3.25	290.975	49.25	15.25	59.5	74	78	26.5	29.5	0.102381	3	125.085	15.525	55	70	94	110	32	45.75
Lc-178	W6 27759 LSP	L. culinaris	Cultivated	Spring Small			56.25	15.125	35.6875	-0.0293963	-0.0513695	0.0972276	0.349108	45.7143	10.7143	28.2143	-0.369433	-0.0962499	-0.0613173	0.555304	18.5625	0.038625	0.044	21.75	58	80	99.5	24	34.25	0.291313	1.25	195.125	43.2	22.75	57	72.5	78	24	26	0.0857143	1.75	91.435	33.025	60	70	92	109.25	29.5	42.75
Lc-179	W6 27761 LSP	L. culinaris	Cultivated	Spanish Brown (admixture)			33.25	9.5	21.375	0.151736	-0.0592088	0.201156	0.294313	51.875	37.75	44.8125	0.310731	0.333667	0.309434	0.668138	20.75	0.0325714	0.0311429	21.5	47	67.25	82	13.25	19.25	0.311477	0.75	41.45	12.875	21.5	43	58.5	71	15	19	0.200658	1	23.91	21.9	52.25	64	85.25	105	18	25.25
Lc-180	W6 27762 LSP	L. culinaris	Cultivated	Spring Small			27.5	5.75	16.625	-0.246305	-0.108766	0.0047449	0.198604	25.875	17.625	21.75	0.215944	0.143103	0.23287	0.537064	17.1875	0.033	0.03825	24.75	52.25	77.25	100	23.5	32	0.263916	0.5	241.875	66	22	50.5	70	76.25	20.25	26.75	0.236346	1	70.835	17.8	58.75	70	87.25	105.75	18.75	37
Lc-181	W6 27765 LSP	L. culinaris	Cultivated	Spring Large/Medium			28.75	13.25	21	0.128308	0.101133	0.131432	0.287351	42.5	12.625	27.5625	0.0879025	0.154792	0.0999794	0.5638	25.5714	0.0697143	0.0521429	23.75	54.75	80	95	13	35.25	0.630634	0.25	128.55	31.6	20.25	48.25	67	71	22	26.75	0.173056	1	46.985	21.95	63.5	65.5	87	110	20.75	41.5
Lc-182	W6 27768 LSP	L. culinaris	Cultivated	Spring Small (admixture)			25.1429	10	17.5714	-0.17615	-0.200597	0.0693692	0.213867	32.625	13.375	23	-0.0471422	0.109087	0.0925739	0.537138	21.75	0.040375	0.035875	23.25	49	70.25	94.5	17.5	25.5	0.308967	1.25	131.65	34.175	20.5	48.5	64	72.75	19.5	23.75	0.179524	1	45.085	27.75	66.25	64	85.5	105	13	27
Lc-183	W6 27780 LSP	L. culinaris	Cultivated	Spring Small (admixture)			14.625	8.75	11.6875	-0.445126	-0.19025	-0.0362292	0.13884	16.4286	8.57143	12.5	-0.221987	0.0369301	0.0160989	0.476109	21.8571	0.0707143	0.0502857	20.5	49	73	96.5	16	29	0.439721	2.25	150.075	35.4	16.25	47.25	67.5	74.5	16.75	19.5	0.149012	1	45.285	24.325	53	68.5	85.25	107.25	17.25	26.25
Lc-184	W6 27781 LSP	L. culinaris	Cultivated	Spanish Brown			27.125	11.875	19.5	-0.17181	0.093798	0.00476586	0.232351	39.375	5.75	22.5625	-0.167864	0.0657053	0.0657551	0.530925	18.9375	0.035	0.05025	27	57.75	78.25	108	14.25	39.75	0.64551	0	302.4	49.45	20.5	51.5	71.75	79.25	20.75	23.25	0.104999	1.25	88.26	31.625	64	68.5	90.25	113	20	35.5
Lc-185	W6 27782 LSP	L. culinaris	Cultivated	Spring Small (admixture)			15.25	6.25	10.75	0.0571397	-0.0609469	0.0204697	0.194764	42.4286	15.8571	29.1429	-0.285549	0.0389851	0.0540115	0.565616	21.25	0.07075	0.04725	21.5	49	73.75	98	13.75	29.5	0.532505	0.5	145.675	36.525	15.5	47.5	67	74	20	25.75	0.210355	1	52.635	28.45	58.5	67	85.5	108	16	29.75
Lc-103	PI 163589 LSP	L. culinaris	Landrace		Europe & Africa & Americas	Guatemala	26.25	6.375	16.3125	0.0386862	-0.0537437	0.102858	0.239782	16.875	10.875	13.875	0.0623159	0.115042	0.0928541	0.489696	21.5625	0.06175	0.065125	23	58	82.25	101.5	18.25	29.25	0.36936	0.5	113.75	9.2	15.25	61.5	80.5	87	23.75	29.5	0.19549	1	38.585	26.8	35.25	70	90.5	110	19.5	31
Lc-104	PI 178940 LSP	L. culinaris	Landrace		Near East	Turkey	45	17.5	31.25	0.0812578	0.0856384	0.164555	0.348718	55	23.125	39.0625	0.276865	0.233517	0.241351	0.632284	22.75	0.037875	0.041125	21.5	59	78	103.667	17	35	0.512216	0.666667	214.525	44.95	22.25	57	73.25	78	22.25	27.75	0.217484	1	105.485	39.775	66	70	90.25	110.5	22	43.5
Lc-105	PI 211602 LSP	L. culinaris	Landrace		Near East	Afghanistan	33.25	23.125	28.1875	0.0765043	-0.0154067	0.116	0.314941	29.375	4	16.6875	-0.149316	0.00140882	0.0305316	0.498274	18.625	0.036	0.039625	19	60.5	83.25	110.667	18.3333	38	0.520118	0	153	25.5667	22.75	61.5	81	89.6667	27	35	0.219396	1.33333	149.385	5.5	64.75	70	92	112	21	38.5
Lc-106	PI 244046 LSP	L. culinaris	Landrace		Near East	Yemen	23.875	13.75	18.8125	-0.0602533	-0.567155	0.0831576	0.212394	50.625	16.375	33.5	-0.0304061	-0.36165	0.052022	0.586873	21.5625	0.04025	0.028	25.25	44	67	82	13.5	19.25	0.304701	2.5	60.3	24.55	21.25	40.25	60	72.25	17	18	0.047619	2	13.2267	15.025	79.75	62.25	87.25	109	16.25	27
Lc-107	PI 251032 LSP	L. culinaris	Landrace		Near East	Iran	22.75	10	16.375	-0.060078	-0.0345404	-0.0185713	0.213236	43.75	15.125	29.4375	-0.0231179	0.073595	0.0578269	0.571078	21.6875	0.054375	0.069	24.25	52	79.5	106.333	19.3333	45	0.571027	0	247.675	18.0667	15.5	51.5	75.25	79.25	20.75	28.25	0.267754	1.5	44.41	11.15	49	68.5	88.75	110.5	23.75	42.25
Lc-108	PI 251784 LSP	L. culinaris	Landrace		Europe & Africa & Americas	Soviet Union	47.625	23.875	35.75	0.248531	0.286716	0.212433	0.407727	52.8571	15.8571	34.3571	0.274031	0.249344	0.134106	0.60473	23.125	0.077125	0.080875	23.5	59.75	87.25	110.333	19.5	40.5	0.521758	0	193.325	2.65	21	50	72.25	78	30.25	35.5	0.143482	1.25	114.61	6.3	36.75	70	96	112	20.25	39.5
Lc-109	PI 280686 LSP	L. culinaris	Landrace		Near East	Egypt	30	24.375	27.1875	-0.0441437	0.130506	0.0325761	0.293319	44.5	21.25	32.875	0.085181	0.121366	0.165339	0.593955	23.5625	0.054625	0.04525	22.75	45	67.5	94.5	21.75	29	0.243139	4.5	69.75	13.075	18	41	60	71	20.75	24.5	0.143091	1	70.8267	20.575	51.25	64	87	106.75	22.25	34.5
Lc-110	PI 289070 LSP	L. culinaris	Landrace		Europe & Africa & Americas	Hungary	48.75	31.25	40	-0.116498	0.11347	0.0650267	0.367127	48.75	30.625	39.6875	-0.0469328	0.217473	0.0125579	0.629343	24.3125	0.060875	0.07	24	65.75	91.5	109	28.5	38.5	0.252371	4.5	297.9	4.075	12.75	64	87	90	23.75	32.75	0.27545	2.75	58.51	1.56667	41.5	87	100	113	21.25	42.25
Lc-111	PI 289077 LSP	L. culinaris	Landrace		Europe & Africa & Americas	Hungary	25.25	15.75	20.5	-0.615831	-0.471337	-0.0366521	0.159621	28.125	20.25	24.1875	-0.338452	-0.105664	0.0333457	0.537088	22.75	0.043	0.03925	25.25	45	68.75	87	21	27.5	0.228025	2.5	89.05	19.15	21.25	41	61.5	71	24	27.25	0.11921	2	56.21	23.125	67.25	64	85.25	107.5	16.75	34
Lc-112	PI 297284 LSP	L. culinaris	Landrace		Europe & Africa & Americas	Argentina	38.75	14	26.375	0.0473259	-0.120595	0.0788681	0.292665	55	25	40	0.0757174	0.165261	0.0844593	0.631911	19.5	0.0535	0.058375	25.25	60.75	84	108	18	40	0.533244	0.25	223.05	15.1333	12.5	63	87	90	24.5	29.25	0.161461	1.25	57.61	2.325	51	70	94.5	108.25	21.25	33.25
Lc-113	PI 297287 LSP	L. culinaris	Landrace		Europe & Africa & Americas	Argentina	13.875	3.25	8.5625	0.139902	-0.158291	0.0204051	0.184306	15	13.25	14.125	0.0439583	0.0812227	0.00598131	0.489587	22.625	0.069625	0.066375	24.25	58.5	81	100	15.75	35.75	0.555592	0.25	181.7	14.325	17.5	53.25	70	78	21.5	27.25	0.205732	1.25	63.06	10.85	38.25	70	94	113	20	30
Lc-114	PI 297767 LSP	L. culinaris	Landrace		Europe & Africa & Americas	Greece	33.875	5.875	19.875	0.0163467	0.0992652	0.0291342	0.257397	58.125	38.75	48.4375	0.386718	0.440995	0.37243	0.690898	25	0.077125	0.07525	23.25	59	84.5	109.25	20	35.75	0.431298	0.75	244.85	25.725	17.5	60	87	90	30.5	36.25	0.156793	1	84.86	1.675	42.25	70	88.5	113.5	20.5	33.75
Lc-115	PI 298645 LSP	L. culinaris	Landrace		Europe & Africa & Americas	Spain	32	18.125	25.0625	0.0951369	-0.101881	0.168486	0.301947	54.2857	18.8571	36.5714	0.253642	0.242611	0.241712	0.618101	18.2857	0.0444286	0.052	22.5	59.5	82.75	99.5	18	33.75	0.460237	0	105.233	10.025	15.25	52.5	71.25	84	28.25	31	0.089565	1	47.685	9.25	44.25	70	94	109.25	17.25	34.5
Lc-116	PI 299207 LSP	L. culinaris	Landrace		Europe & Africa & Americas	Chile	39.375	8.125	23.75	-0.0559798	0.107275	0.108312	0.286112	47.1429	5	26.0714	0.0187989	0.139604	0.103081	0.553448	25.375	0.067125	0.06125	23.5	57.5	80.5	101.5	15.5	43.5	0.641456	0	197.6	29.025	23.5	54.25	70.25	78	22.75	28.5	0.197098	1	107.31	38.45	45.5	70	92	113	21.75	38.5
Lc-117	PI 299215 LSP	L. culinaris	Landrace		Europe & Africa & Americas	Chile	36.25	14.125	25.1875	-0.00208404	-0.254497	0.0966378	0.276052	33.125	23.75	28.4375	0.169928	0.0362685	0.161982	0.570721	15.3571	0.0348571	0.0462857	20	58	80	106.5	26.5	34	0.218695	1.25	294.5	40.725	20.75	50.25	71	81	25	26.25	0.0584615	2.5	105.735	13.975	66	70	90.5	113.5	18.25	32.75
Lc-118	PI 299285 LSP	L. culinaris	Landrace		Europe & Africa & Americas	Chile	32.5	17.5	25	-0.0467281	-0.112555	0.0364568	0.268831	41.25	18.25	29.75	0.0688555	0.0752061	0.0716495	0.57472	18.8125	0.06775	0.06875	23.75	62.75	91	110.75	22.25	31.5	0.281687	1.75	212.85	4.55	17.75	64	84.6667	86	23.3333	34	0.3125	1.33333	63.66	1.9	NA	NA	NA	NA	NA	NA
Lc-119	PI 299312 LSP	L. culinaris	Landrace		Europe & Africa & Americas	Chile	50	28.75	39.375	0.175318	0.378307	0.155547	0.418538	51.25	16.25	33.75	0.219261	0.264755	0.140112	0.601124	20.25	0.0785	0.08025	22.5	60.25	88.5	107	22	30.75	0.266925	1	202.275	11.775	19	63	75.5	84	26.25	28.25	0.0732497	1.25	109.085	8.1	24.5	70	92.25	113	17.25	30.5
Lc-120	PI 299354 LSP	L. culinaris	Landrace		Europe & Africa & Americas	Chile	52.5	34.375	43.4375	0.0696943	-0.177874	0.261467	0.41688	53.75	32.5	43.125	0.0826367	0.055874	0.202452	0.650034	21.6875	0.067875	0.059875	25.25	60	83.25	108.5	21	46	0.539696	0.25	291.375	26.4	19	61.5	87	90	28.25	34.25	0.170378	2	81.01	1.43333	41.25	70	98	111.25	19.25	34.75
Lc-121	PI 299371 LSP	L. culinaris	Landrace		Europe & Africa & Americas	Chile	29.375	10.75	20.0625	0.156602	0.0421327	0.205857	0.292652	40.125	26.875	33.5	0.246145	0.354898	0.201162	0.604034	23.0625	0.066625	0.066	25.5	59	80	103.5	19.25	39.25	0.487698	0.75	194.375	26.125	17	58.5	78.5	81	25	32.25	0.221703	1	14.185	1.25	38	70	94	112.5	24.5	38.5
Lc-122	PI 320940 LSP	L. culinaris	Landrace		Europe & Africa & Americas	Italy	28	17.1429	22.5714	0.0484548	0.0408266	0.055569	0.273998	30	21.75	25.875	0.165817	0.310157	0.126793	0.559906	23.0625	0.059	0.061125	23.5	60.75	84.75	111.5	21.75	49.25	0.553568	1	223.675	8.775	17.5	63	78	90	30.75	35	0.121528	1.25	131.76	4.9	41	70	98	111	17.25	39.5
Lc-123	PI 320944 LSP	L. culinaris	Landrace		Europe & Africa & Americas	Algeria	38.125	12	25.0625	0.0583759	-0.358441	0.117761	0.278734	30	15.25	22.625	0.12383	-0.378738	0.19004	0.532475	24.125	0.054375	0.055875	22.5	57.5	85.25	111.5	20.25	35.25	0.419566	0.5	208.05	15.35	14.25	56	73.25	81	24.25	31.25	0.228414	1	85.835	15.675	49.5	70	94.25	111	19.75	35.75
Lc-124	PI 329169 LSP	L. culinaris	Landrace		Near East	Iran	42.5	9.5	26	0.220077	0.305057	0.128683	0.338426	57.5	30.5	44	0.320266	0.301881	0.289577	0.661984	24.875	0.06825	0.067125	24.5	53.75	79.75	98	15.25	30	0.480364	0	144.275	18.525	17	49.5	70.75	78	22.5	28	0.19725	1.25	60.06	17.2	40.25	70	88.75	110	16.5	32.75
Lc-125	PI 339285 LSP	L. culinaris	Landrace		Near East	Turkey	33.5714	9.42857	21.5	0.0672095	0.159998	0.143845	0.291209	68.875	60	64.4375	0.57393	0.637188	0.483081	0.786354	19.25	0.043375	0.047875	23.5	56	77	106	20	32.3333	0.382952	0.333333	107.75	15.875	19	54	71.75	81	23.5	26.5	0.129167	1.25	83.585	23	45.75	70	88.75	110	19.5	30
Lc-126	PI 339310 LSP	L. culinaris	Landrace		Near East	Turkey	48.375	29.375	38.875	-0.145627	-0.610595	0.140057	0.328944	43.75	21.375	32.5625	0.216298	0.193294	0.225327	0.59583	19.25	0.05225	0.0535	20.75	52.25	76.75	103	17.5	31.75	0.455713	0.25	127.95	9.25	15.75	48.75	67	76.25	21.75	25.75	0.15352	1	78.56	19.925	30.5	68.5	88.75	108.25	22	32.25
Lc-127	PI 339318 LSP	L. culinaris	Landrace		Near East	Turkey	20.125	4.375	12.25	0.1391	-0.281345	0.0817859	0.208738	30.125	12	21.0625	0.133719	0.0357995	0.120015	0.528381	20.3125	0.0485	0.054625	22.25	52	74.5	93.5	19	27	0.296959	1.5	77.025	5.025	16	49.75	68	76.25	20.5	26.25	0.233745	1.5	55.66	18.95	NA	NA	NA	NA	NA	NA
Lc-128	PI 357225 LSP	L. culinaris	Landrace		Europe & Africa & Americas	Macedonia	28.25	9.5	18.875	-0.0835495	0.116877	-0.00428773	0.237161	35	14.5	24.75	-0.0660459	0.0391966	0.0272209	0.544585	17.5714	0.032	0.0375714	21.75	59	79	99.5	14	41	0.653028	1	248.5	61.375	22.5	57	74.25	81	22.25	27.25	0.174167	1	111.01	39.925	60.5	70	92.25	109	25.75	44
Lc-129	PI 374118 LSP	L. culinaris	Landrace		Europe & Africa & Americas	Morocco	40.75	11.25	26	0.0310706	-0.0367359	0.119209	0.300391	25.7143	2.28571	14	-0.0442981	-0.0304657	0.0752736	0.485242	22.5	0.04825	0.039125	21.25	55.25	75.5	105.75	15.25	30	0.487351	1.25	105.975	15.55	20.25	53	71	78	20.75	24.75	0.16265	1.25	52.61	23.4	65.25	67	87	105.75	14.5	30.25
Lc-130	PI 374121 LSP	L. culinaris	Landrace		Europe & Africa & Americas	Morocco	20	6.57143	13.2857	-0.0824986	-0.102561	0.000579284	0.192366	55	33.75	44.375	0.169983	0.1843	0.16267	0.659272	17.8125	0.05225	0.054875	23.25	55	78.5	103	23.75	33.75	0.293879	2.25	159.1	29.5	18	53	71	78	24	27.25	0.112083	2	49.9933	12.225	54.5	70	88.75	108.5	25	32
Lc-131	PI 426803 LSP	L. culinaris	Landrace		South Asia	Pakistan	37.5	20	28.75	-0.136139	0.00871337	0.054809	0.292469	30.2	16	23.1	-0.00304196	0.0875092	0.0257121	0.53754	19.7143	0.0392857	0.0264286	22.75	47.75	67.25	88.75	18.5	26.75	0.301944	2.5	110.075	24.625	19.25	44.25	60	71	20.75	22.5	0.0725524	1.5	55.585	31.425	51.75	65.5	85.5	105	19	30.25
Lc-132	PI 429369 LSP	L. culinaris	Landrace		Near East	Iran	50.7143	40.7143	45.7143	0.0786367	0.141211	0.0760336	0.42003	26.375	7	16.6875	0.0308369	-0.271054	-0.0379396	0.496625	23	0.0615714	0.0644286	25.25	46.5	73.75	96.5	16	29	0.444561	1.25	112.325	22.45	17.75	45	65.75	71	18.25	22	0.164927	1	36.535	19.275	43.25	64	85.5	109	14.25	25
Lc-133	PI 429838 LSP	L. culinaris	Landrace		Near East	Iran	50	40.125	45.0625	0.416662	0.205648	0.361093	0.492471	45.625	26.875	36.25	0.298662	0.233418	0.258523	0.618492	19.5625	0.06725	0.056	25.75	50.5	81	99.5	17.75	28.75	0.37908	0.75	198.825	33.3	19	46.5	68	76.25	22.75	27	0.156024	1.5	103.485	19.15	57.25	70	96	113	14.5	31
Lc-134	PI 431613 LSP	L. culinaris	Landrace		Near East	Iran	34.2857	9.42857	21.8571	0.0941195	0.134141	0.10067	0.287999	31.25	13.875	22.5625	0.0788721	0.129758	0.133876	0.537407	25	0.06975	0.0615	23	52.75	81.75	101.5	18.25	33.5	0.444696	0	188.2	36.525	21.75	49.25	69	78	19.75	26.75	0.256884	1	78.785	21.8	53	70	90.75	112	15.75	32.75
Lc-135	PI 431631 LSP	L. culinaris	Landrace		Near East	Iran	27.625	15.25	21.4375	0.0268524	-0.18542	0.117408	0.262225	46.4286	20.1429	33.2857	0.0741502	0.168532	0.116035	0.59578	26.375	0.07675	0.06825	24.25	52	79.75	103.5	16	34.5	0.533824	0.5	203.3	29.15	20	49.25	69	78	22	26	0.153276	1	65.285	18.05	49.5	70	90.5	111	15.25	30.5
Lc-136	PI 431632 LSP	L. culinaris	Landrace		Near East	Iran	47.5	20.875	34.1875	0.149408	0.210115	0.183432	0.38157	54.375	11	32.6875	0.114392	0.265508	0.131168	0.593044	24.6875	0.066875	0.0675	23.75	51.25	82.75	101.5	14.75	31.25	0.511069	0	170.675	20.1	18.5	48.5	69	78	21.25	27.25	0.215806	1	60.81	19.825	37.5	70	85.5	111	17.5	28.25
Lc-137	PI 431640 LSP	L. culinaris	Landrace		Near East	Iran	45.625	11.875	28.75	0.191522	0.174918	0.218129	0.357971	51.25	23.875	37.5625	0.136374	0.161327	0.156077	0.620453	26.375	0.067125	0.06775	25.5	52	80.5	103.5	17.25	33	0.487069	0	169.15	30.15	18.25	48	67	78	26.25	29.75	0.116214	1	97.36	24.55	41.75	70	92	111	16.25	28.5
Lc-138	PI 431642 LSP	L. culinaris	Landrace		Near East	Iran	63.125	30.375	46.75	0.286597	-0.429674	0.304221	0.450311	36.375	11.875	24.125	-0.0406285	0.156197	0.0577736	0.543122	21.9375	0.05875	0.05825	23.75	52	75.25	98.25	21.25	28.75	0.265116	2	169.95	28.35	20.25	49.5	68	76.25	21	23.75	0.107549	1	76.91	32.775	48.75	67	89	111.5	19.5	30
Lc-139	PI 431656 LSP	L. culinaris	Landrace		Near East	Iran	46.25	33.375	39.8125	0.27165	0.120455	0.215887	0.423041	51.4286	18.7143	35.0714	0.176616	0.218358	0.178876	0.607905	23.5	0.062125	0.06525	22.25	51.25	75.5	97	16	32.75	0.502624	0	143.7	23.75	19.5	47.5	68.75	78	23.75	27.5	0.14082	1	83.085	25.45	49.25	70	92.25	111	17	41.5
Lc-140	PI 431666 LSP	L. culinaris	Landrace		Near East	Iran	29.375	13.75	21.5625	0.0542329	0.0288048	0.125683	0.279086	54.1667	36.6667	45.4167	0.314156	0.361663	0.260911	0.670943	17.5625	0.036125	0.039875	22.75	48.25	67.75	97	17.5	31.5	0.444658	1	230.625	58.4	17.5	46.25	65	76.25	16.25	21	0.22619	1	58.035	34	70.75	70	87	109.75	14.5	31.25
Lc-141	PI 431675 LSP	L. culinaris	Landrace		Near East	Iran	24	5	14.5	0.0306753	-1.38218	0.0504991	0.146616	30	15.625	22.8125	-0.0249879	-0.667324	0.0977478	0.526438	19	0.043875	0.03775	23.25	53.5	74.5	106.333	17	37.6667	0.538159	0	300.475	55.75	19.5	48	65	74.5	18.75	21.5	0.130682	2.25	60.635	27.25	67.75	70	90	114	18.25	33.25
Lc-142	PI 431768 LSP	L. culinaris	Landrace		Near East	Iran	44.375	21.875	33.125	0.311645	0.230474	0.130656	0.382702	61.25	38.25	49.75	0.264814	0.367332	0.202352	0.692916	24.0625	0.063875	0.06375	24.75	53	75.5	108.5	13.75	30	0.527203	0	156.925	32.2	18.5	47.75	64	74.5	15.75	20.5	0.234582	1.25	98.785	47.15	58.5	67	87	108.25	14.75	28.75
Lc-143	PI 431774 LSP	L. culinaris	Landrace		Near East	Iran	30.75	17.125	23.9375	0.157479	0.112633	0.0670965	0.297927	31.875	16.375	24.125	-0.0794595	-0.0199375	-0.0256919	0.539909	19.6875	0.060625	0.04375	23.5	53	79	104.5	16	29.5	0.466502	1	131.05	29.95	21.25	48	66	72.25	17.75	22	0.18341	1	60.66	33.175	58.25	68.5	87	109	24	32.25
Lc-144	PI 431810 LSP	L. culinaris	Landrace		Near East	Iran	64.375	20.75	42.5625	0.297895	0.349271	0.248647	0.463792	60.625	30.25	45.4375	0.378452	0.433443	0.333977	0.672728	22.8125	0.043625	0.046375	25	55.25	78	99.5	15	29.75	0.475893	0.75	189.875	37.9	21	49.25	67	76.25	14.5	18	0.184928	1	92.46	42.125	66.5	68.5	87	111.5	16.25	30.5
Lc-145	PI 431987 LSP	L. culinaris	Landrace		Near East	Iran	51.25	23.25	37.25	0.323667	0.375494	0.259288	0.43578	55	21.25	38.125	0.26941	0.279012	0.321725	0.628548	18.4375	0.043875	0.047625	24.5	50.5	75.5	98.5	14.75	23.75	0.381494	0.75	135.5	35.45	22.75	47	67	76.25	14	15.5	0.0978365	1	84.685	41.075	69.5	70	88.75	111	17	28.5
Lc-146	PI 432071 LSP	L. culinaris	Landrace		Near East	Iran	41.875	13.25	27.5625	0.123866	0.224959	0.0520469	0.32237	45.625	21.25	33.4375	0.00390759	0.213862	0.0754895	0.595916	22.3125	0.0565	0.059	22.25	50.5	80.5	103.5	15.75	33.75	0.525643	0.5	183.575	31.225	22	46.75	67	78	19.5	25.75	0.22297	1	90.11	32.125	46.75	70	87	109	13.5	29
Lc-147	PI 432087 LSP	L. culinaris	Landrace		Near East	Iran	45	6.875	25.9375	-0.0642024	-0.34711	0.143725	0.279107	19.5714	4.57143	12.0714	0.151212	0.0281254	0.108856	0.479226	21.375	0.053	0.034	22.25	47.25	67.5	91.5	17.25	24.5	0.283814	2	68.475	15.9	19	45.5	62.5	71	18.5	19.25	0.0401465	1.75	47.885	28.75	73	65.5	85.5	106.5	16.5	27.75
Lc-148	PI 432185 LSP	L. culinaris	Landrace		Near East	Iran	53.125	18.125	35.625	0.38302	0.330492	0.371609	0.446865	56.25	19.625	37.9375	0.268875	0.405146	0.273502	0.628319	27.375	0.062125	0.0575	22.75	49	71.75	99.5	15	29.5	0.476769	0.75	171.375	35	19.75	46	64	74.5	18	23.75	0.242307	1.25	73.31	39.575	63.5	64	88.75	108.25	14.5	25.75
Lc-149	PI 432237 LSP	L. culinaris	Landrace		Near East	Lebanon	42.1429	4.28571	23.2143	-0.045418	0.12528	0.0602506	0.278861	55.625	46	50.8125	0.340956	0.328906	0.294667	0.701648	20.75	0.042375	0.040875	25	49	73	98	12.5	28.5	0.564739	0	104.025	17.85	21.25	48.75	65	71	19	21.25	0.103706	1.75	39.96	12.625	50.5	67	87	108.25	13.5	25
Lc-150	PI 432259 LSP	L. culinaris	Landrace		Near East	Turkey	35.625	8	21.8125	0.173733	0.226181	0.170042	0.310742	56.875	33.875	45.375	0.449661	0.541839	0.384789	0.676115	22.6875	0.068625	0.07725	22.25	49.75	77	101.5	16.25	29.75	0.448425	0.25	122.65	12.25	22	46	65	78	20.5	25.75	0.191775	1	70.16	27.8	39.25	70	88.75	105.75	20.75	32
Lc-151	PI 435954 LSP	L. culinaris	Landrace		Near East	Cyprus	55	20.3333	37.6667	0.0830221	0.29848	0.147037	0.396635	40.7143	15.8571	28.2857	0.224392	0.408711	0.182647	0.574554	25.0625	0.063625	0.055875	21.5	53.5	77.75	103	16.25	34	0.520311	0	222.125	22.875	17.75	50.25	69	78	22.25	25.75	0.129857	1.75	80.335	26.825	45.25	68.5	90.5	110.5	19.75	33.75
Lc-152	PI 451766 LSP	L. culinaris	Landrace		Europe & Africa & Americas	United States	28.5714	18.7143	23.6429	0.0276366	-0.185469	0.116558	0.274625	48.5	14.3333	31.4167	-0.116346	0.187605	0.0749635	0.581988	18.6875	0.046	0.062125	22.75	58	85.75	105	18.75	41.25	0.546658	0	155.625	11.175	19.75	47.5	67	76.25	21.5	30	0.277577	1	96.56	19.45	35.25	70	94	110	20.5	34.75
Lc-154	PI 472122 LSP	L. culinaris	Landrace		South Asia	India	18.125	10.125	14.125	0.190841	0.06678	0.213499	0.262006	26.375	3.5	14.9375	0.207766	0.165261	0.166121	0.497652	25.7143	0.0687143	0.0372857	25.75	46	68	85.5	16	26.25	0.397665	1.25	78.25	21.1	13.5	43.75	62.5	71	18	22.5	0.190476	1.5	29.81	7.475	41.75	64	85.5	105	21	26.5
Lc-155	PI 472137 LSP	L. culinaris	Landrace		South Asia	India	19.5	3.25	11.375	-0.25063	-0.544287	-0.0272975	0.137774	35.125	21.375	28.25	-0.198722	-0.270132	0.0338053	0.558556	23.3125	0.046375	0.027375	22.5	46.75	67.25	89.75	10.75	30	0.640387	0	132.175	29.875	16.25	44.5	60	71	21	23.5	0.100621	1.5	47.285	10.8	66	65.5	85.25	105	16.25	26.5
Lc-156	PI 472143 LSP	L. culinaris	Landrace		South Asia	India	32.875	0.875	16.875	0.0967785	-0.0962873	0.0569199	0.241014	36.25	4	20.125	-0.0916692	-0.244488	-0.00907529	0.513495	18.25	0.0425	0.04525	20.5	59	77.75	100	22.25	38	0.396425	1.25	228.85	50.525	22.25	59	74.25	81	23.5	26	0.0962963	2	104.685	38.475	63.75	70	90.5	111	29	44
Lc-157	PI 472161 LSP	L. culinaris	Landrace		South Asia	India	39.375	14.5	26.9375	0.0736538	0.175483	0.236514	0.338154	61.4286	37.2857	49.3571	0.620284	0.702717	0.614559	0.705394	24	0.058125	0.031	22.25	45	67.25	91.5	16.25	29	0.421495	0.5	78.65	19.1	14	43.75	61	71	22.25	25.5	0.126461	1	54.96	15.25	52.25	64	85.5	105	19.5	25.5
Lc-158	PI 472175 LSP	L. culinaris	Landrace		South Asia	India	64.1667	27.5	45.8333	-0.0564479	-0.0622358	0.0721295	0.400763	54.3333	38.5	46.4167	0.07083	0.105425	0.251726	0.66976	19.8333	0.0393333	0.0236667	22	45	67.25	87.75	16.25	24.75	0.33931	0.75	81.1	12.2	16.5	41.5	60	71	18.25	20.5	0.105228	1	19.71	16.75	63.25	64	87	107.25	18.5	24.5
Lc-159	PI 472194 LSP	L. culinaris	Landrace		South Asia	India	30.75	23.875	27.3125	-0.0848372	-0.119925	0.118698	0.289362	40.75	26.125	33.4375	0.158567	0.154329	0.271928	0.600638	20.6667	0.037	0.0201667	18.75	44	67	88.5	13.5	24.75	0.453437	1	40.275	4.925	16.25	42	60	71	23	24.25	0.0483696	4.25	20.46	11.375	40	64	85.25	105	20.5	27.5
Lc-160	PI 472200 LSP	L. culinaris	Landrace		South Asia	India	24.5	0.75	12.625	-0.116426	-0.352075	0.0264848	0.17699	68.3333	55	61.6667	0.493904	0.7	0.534793	0.771202	22.0714	0.0481429	0.0268571	21.5	46.25	67.5	88	17.25	24.75	0.303495	2	71.05	10.1	14.75	45	64.5	72.75	21	22.5	0.0641194	2.75	24.31	8.15	48.75	64	85.25	105	19	26
Lc-161	PI 472224 LSP	L. culinaris	Landrace		South Asia	India	35.125	19.5	27.3125	0.19321	0.259193	0.137038	0.339634	28.1429	23.7143	25.9286	0.00349138	0.0341767	0.206872	0.555711	21.8125	0.042875	0.024625	20.25	48.75	66.75	85	12.5	25	0.49394	0.75	47.6	12.25	16.25	46.5	62.5	71	17.25	19.75	0.113872	3	24.26	12.75	75.75	65.5	85.5	105	16.5	24
Lc-162	PI 472274 LSP	L. culinaris	Landrace		South Asia	India	31.5	14.375	22.9375	0.0896734	0.246808	0.181055	0.310862	13.875	7	10.4375	0.0448593	0.211892	0.131398	0.472312	22.25	0.038375	0.022625	23	47.25	67.25	85	14.75	27.75	0.465886	1	67.55	18.825	16.75	45.75	63	71	18	19.5	0.0791702	1.25	28.5933	17.225	76.75	64	85.25	105	17.75	29.75
Lc-163	PI 472372 LSP	L. culinaris	Landrace		South Asia	India	40.7143	30.7143	35.7143	0.147598	0.406758	0.146879	0.393269	45.1667	39.1667	42.1667	0.356916	0.623375	0.300046	0.658704	22.625	0.049125	0.028625	20.5	47.5	67	95	16	29.75	0.466931	0.5	59.125	11.225	18.75	46.75	65	72.75	23.25	25.25	0.0725	2	28.585	14.3	61.25	65.5	85.5	105	19.25	33.5
Lc-164	PI 472383 LSP	L. culinaris	Landrace		South Asia	India	28.375	7.625	18	0.315616	-0.219753	0.192992	0.278819	35.25	14.375	24.8125	0.341022	0.309887	0.185768	0.556083	20.1875	0.050375	0.028625	21.75	45	67.25	89.5	13.25	26	0.486329	1	54.9	10.675	15.5	42	61.5	71	16.75	19.5	0.13915	1	15.4267	8.7	63.75	64	85.5	105	16.75	24.5
Lc-165	PI 472400 LSP	L. culinaris	Landrace		South Asia	India	36.625	16.5	26.5625	0.137677	0.277336	0.17003	0.336845	29.625	8.875	19.25	0.0951544	0.188067	0.103418	0.519508	22.6429	0.063625	0.035	23.75	46	67.25	96.5	14.5	24.25	0.406749	0.5	69.375	6	15.25	40.75	60	71	17.75	20.75	0.12	1.75	33.26	5.65	39.75	65.5	87	105.75	17.25	29.25
Lc-166	PI 472458 LSP	L. culinaris	Landrace		South Asia	India	27.2857	9.57143	18.4286	-0.205245	-0.172491	-0.112585	0.191279	37.1429	12.2857	24.7143	0.16562	0.219434	0.122456	0.550794	19.625	0.049	0.026625	21.25	42	67	86.75	13.5	24.75	0.443635	0.75	55.8075	13.7	10.75	40.5	61	72.75	16.75	19	0.0898148	2	28.46	9.5	39	64	85.5	105	15.5	25.75
Lc-167	PI 472484 LSP	L. culinaris	Landrace		South Asia	India	27.25	30	28.625	0.134724	0.298528	0.152246	0.343595	35.625	29.375	32.5	0.180164	0.289936	0.175481	0.597053	19.0714	0.0382857	0.0257143	20.75	46.25	69.75	89	15.75	24.5	0.352321	1	92.625	17.1	18.75	43.25	61.5	71	19.25	22	0.127132	1.75	59.0933	17.85	62	64	87	105	20.75	28.25
Lc-168	PI 472549 LSP	L. culinaris	Landrace		South Asia	India	52.1429	17.4286	34.7857	0.147455	0.120783	0.217929	0.386262	45.8571	33.5714	39.7143	0.271922	0.153946	0.355679	0.637956	21.25	0.041875	0.02375	20.75	46.25	67	91	14.25	27.75	0.465336	0.25	112.725	24.15	18.25	43.75	65	71	19.5	22	0.113333	1.25	45.235	24.025	75	65.5	85.5	105	20	36
Lc-169	PI 472562 LSP	L. culinaris	Landrace		South Asia	India	30.75	8.75	19.75	-0.0575874	-0.203476	0.0344826	0.232995	49.5	27	38.25	0.190671	0.174371	0.23956	0.626666	20.9375	0.0475	0.027875	24	46	67	96.5	17	27.5	0.382783	0.75	149.125	27.325	19	44	63	71	20.25	24.5	0.161429	1.75	32.285	14.425	80.5	64	85.25	105.75	17.75	27.75
Lc-170	PI 472564 LSP	L. culinaris	Landrace		Near East	Lebanon	47.625	18.375	33	0.266943	0.0515894	0.18877	0.377621	54.375	37.5	45.9375	-0.0595635	0.325673	-0.048874	0.664272	21.5714	0.0521429	0.051	24.25	49	73.75	99.5	16	26	0.38366	1.25	121.225	21.775	23.5	46.75	64	74.5	18.25	20.75	0.121537	1	100.485	55.075	38	67	85.25	109	13.5	29.25
Lc-171	PI 472632 LSP	L. culinaris	Landrace		Near East	Cyprus	20.8571	4.57143	12.7143	0.0979879	0.124995	0.162805	0.24244	21.875	14.625	18.25	0.247677	0.324276	0.151048	0.519696	22.125	0.08875	0.069125	22.75	49.75	79	103	17	30	0.438182	1	185.675	20.45	22	48.75	69	81	20.25	25.25	0.205379	1.25	55.91	10.85	37.25	70	87.25	112.5	20.75	29.5
Lc-173	PI 486128 LSP	L. culinaris	Landrace		Europe & Africa & Americas	France	36.875	17.5	27.1875	0.18185	0.130317	0.131083	0.330402	58.75	28.25	43.5	0.158469	0.314976	0.245954	0.656367	17.375	0.03225	0.041375	23.75	60.3333	80	99.5	16.75	43.75	0.611906	0.75	227.475	45.575	15.75	62.5	75	81	26	30.5	0.148958	1.75	60.51	13.475	76	70	92	109	23.25	41.75
Lc-174	PI 518732 LSP	L. culinaris	Landrace		Europe & Africa & Americas	Brazil	35.125	7.625	21.375	0.190766	0.1178	0.136005	0.298637	50.875	33.875	42.375	0.347148	0.368406	0.35974	0.656114	18.5714	0.0388571	0.0567143	24	61.5	82.75	101.667	22.6667	34.3333	0.326998	1	162.775	5.3	13.25	65.5	81.6667	89.6667	20.6667	32.6667	0.378175	3.66667	46.66	3.53333	39.25	81	94	109	22.75	42
Lc-175	PI 533691 LSP	L. culinaris	Landrace		Europe & Africa & Americas	Spain	31.25	12.5	21.875	0.00440486	-0.342891	-0.0197929	0.234666	60.75	39.5	50.125	0.250292	0.333708	0.284419	0.695572	17.375	0.03975	0.041	23	59	80	105	16.5	39.25	0.565262	0.5	189.4	47.525	19.25	61.5	74.5	78	25.75	29.25	0.116771	1.5	66.985	19.275	55.5	70	92	107.5	22.25	40.5
Lc-186	PI 572311	L. ervoides	Wild			Turkey	NA	NA	NA	NA	NA	NA	NA	NA	NA	NA	NA	NA	NA	NA	NA	NA	NA	NA	NA	NA	NA	NA	NA	NA	NA	NA	NA	NA	NA	NA	NA	NA	NA	NA	NA	NA	NA	NA	NA	NA	NA	NA	NA
Lc-187	PI 572312	L. ervoides	Wild			Turkey	NA	NA	NA	NA	NA	NA	NA	NA	NA	NA	NA	NA	NA	NA	NA	NA	NA	NA	NA	NA	NA	NA	NA	NA	NA	NA	NA	NA	NA	NA	NA	NA	NA	NA	NA	NA	NA	NA	NA	NA	NA	NA	NA
Lc-188	PI 572313	L. ervoides	Wild			Turkey	NA	NA	NA	NA	NA	NA	NA	NA	NA	NA	NA	NA	NA	NA	NA	NA	NA	NA	NA	NA	NA	NA	NA	NA	NA	NA	NA	NA	NA	NA	NA	NA	NA	NA	NA	NA	NA	NA	NA	NA	NA	NA	NA
Lc-189	PI 572314	L. ervoides	Wild			Turkey	NA	NA	NA	NA	NA	NA	NA	NA	NA	NA	NA	NA	NA	NA	NA	NA	NA	NA	NA	NA	NA	NA	NA	NA	NA	NA	NA	NA	NA	NA	NA	NA	NA	NA	NA	NA	NA	NA	NA	NA	NA	NA	NA
Lc-190	PI 572315	L. ervoides	Wild			Turkey	NA	NA	NA	NA	NA	NA	NA	NA	NA	NA	NA	NA	NA	NA	NA	NA	NA	NA	NA	NA	NA	NA	NA	NA	NA	NA	NA	NA	NA	NA	NA	NA	NA	NA	NA	NA	NA	NA	NA	NA	NA	NA	NA
Lc-191	PI 572316	L. ervoides	Wild			Russian Federation	NA	NA	NA	NA	NA	NA	NA	NA	NA	NA	NA	NA	NA	NA	NA	NA	NA	NA	NA	NA	NA	NA	NA	NA	NA	NA	NA	NA	NA	NA	NA	NA	NA	NA	NA	NA	NA	NA	NA	NA	NA	NA	NA
Lc-192	PI 572317	L. ervoides	Wild			Italy	NA	NA	NA	NA	NA	NA	NA	NA	NA	NA	NA	NA	NA	NA	NA	NA	NA	NA	NA	NA	NA	NA	NA	NA	NA	NA	NA	NA	NA	NA	NA	NA	NA	NA	NA	NA	NA	NA	NA	NA	NA	NA	NA
Lc-193	PI 572318	L. ervoides	Wild			Croatia	NA	NA	NA	NA	NA	NA	NA	NA	NA	NA	NA	NA	NA	NA	NA	NA	NA	NA	NA	NA	NA	NA	NA	NA	NA	NA	NA	NA	NA	NA	NA	NA	NA	NA	NA	NA	NA	NA	NA	NA	NA	NA	NA
Lc-194	PI 572319	L. ervoides	Wild			Former Serbia and Montenegro	NA	NA	NA	NA	NA	NA	NA	NA	NA	NA	NA	NA	NA	NA	NA	NA	NA	NA	NA	NA	NA	NA	NA	NA	NA	NA	NA	NA	NA	NA	NA	NA	NA	NA	NA	NA	NA	NA	NA	NA	NA	NA	NA
Lc-195	PI 572320	L. ervoides	Wild			Croatia	NA	NA	NA	NA	NA	NA	NA	NA	NA	NA	NA	NA	NA	NA	NA	NA	NA	NA	NA	NA	NA	NA	NA	NA	NA	NA	NA	NA	NA	NA	NA	NA	NA	NA	NA	NA	NA	NA	NA	NA	NA	NA	NA
Lc-196	PI 572321	L. ervoides	Wild			Croatia	NA	NA	NA	NA	NA	NA	NA	NA	NA	NA	NA	NA	NA	NA	NA	NA	NA	NA	NA	NA	NA	NA	NA	NA	NA	NA	NA	NA	NA	NA	NA	NA	NA	NA	NA	NA	NA	NA	NA	NA	NA	NA	NA
Lc-197	PI 572322	L. ervoides	Wild			Croatia	NA	NA	NA	NA	NA	NA	NA	NA	NA	NA	NA	NA	NA	NA	NA	NA	NA	NA	NA	NA	NA	NA	NA	NA	NA	NA	NA	NA	NA	NA	NA	NA	NA	NA	NA	NA	NA	NA	NA	NA	NA	NA	NA
Lc-198	PI 572323	L. ervoides	Wild			Serbia	NA	NA	NA	NA	NA	NA	NA	NA	NA	NA	NA	NA	NA	NA	NA	NA	NA	NA	NA	NA	NA	NA	NA	NA	NA	NA	NA	NA	NA	NA	NA	NA	NA	NA	NA	NA	NA	NA	NA	NA	NA	NA	NA
Lc-199	PI 572324	L. ervoides	Wild			Croatia	NA	NA	NA	NA	NA	NA	NA	NA	NA	NA	NA	NA	NA	NA	NA	NA	NA	NA	NA	NA	NA	NA	NA	NA	NA	NA	NA	NA	NA	NA	NA	NA	NA	NA	NA	NA	NA	NA	NA	NA	NA	NA	NA
Lc-200	PI 572325	L. ervoides	Wild			Croatia	NA	NA	NA	NA	NA	NA	NA	NA	NA	NA	NA	NA	NA	NA	NA	NA	NA	NA	NA	NA	NA	NA	NA	NA	NA	NA	NA	NA	NA	NA	NA	NA	NA	NA	NA	NA	NA	NA	NA	NA	NA	NA	NA
Lc-201	PI 572326	L. ervoides	Wild			Montenegro	NA	NA	NA	NA	NA	NA	NA	NA	NA	NA	NA	NA	NA	NA	NA	NA	NA	NA	NA	NA	NA	NA	NA	NA	NA	NA	NA	NA	NA	NA	NA	NA	NA	NA	NA	NA	NA	NA	NA	NA	NA	NA	NA
Lc-202	PI 572327	L. ervoides	Wild			Former Serbia and Montenegro	NA	NA	NA	NA	NA	NA	NA	NA	NA	NA	NA	NA	NA	NA	NA	NA	NA	NA	NA	NA	NA	NA	NA	NA	NA	NA	NA	NA	NA	NA	NA	NA	NA	NA	NA	NA	NA	NA	NA	NA	NA	NA	NA
Lc-203	PI 572328	L. ervoides	Wild			Bosnia and Herzegovina	NA	NA	NA	NA	NA	NA	NA	NA	NA	NA	NA	NA	NA	NA	NA	NA	NA	NA	NA	NA	NA	NA	NA	NA	NA	NA	NA	NA	NA	NA	NA	NA	NA	NA	NA	NA	NA	NA	NA	NA	NA	NA	NA
Lc-204	PI 572329	L. ervoides	Wild			Israel	NA	NA	NA	NA	NA	NA	NA	NA	NA	NA	NA	NA	NA	NA	NA	NA	NA	NA	NA	NA	NA	NA	NA	NA	NA	NA	NA	NA	NA	NA	NA	NA	NA	NA	NA	NA	NA	NA	NA	NA	NA	NA	NA
Lc-205	PI 572331	L. ervoides	Wild			Israel	NA	NA	NA	NA	NA	NA	NA	NA	NA	NA	NA	NA	NA	NA	NA	NA	NA	NA	NA	NA	NA	NA	NA	NA	NA	NA	NA	NA	NA	NA	NA	NA	NA	NA	NA	NA	NA	NA	NA	NA	NA	NA	NA
Lc-206	PI 572332	L. ervoides	Wild			Turkey	NA	NA	NA	NA	NA	NA	NA	NA	NA	NA	NA	NA	NA	NA	NA	NA	NA	NA	NA	NA	NA	NA	NA	NA	NA	NA	NA	NA	NA	NA	NA	NA	NA	NA	NA	NA	NA	NA	NA	NA	NA	NA	NA
Lc-207	PI 572333	L. ervoides	Wild			Turkey	NA	NA	NA	NA	NA	NA	NA	NA	NA	NA	NA	NA	NA	NA	NA	NA	NA	NA	NA	NA	NA	NA	NA	NA	NA	NA	NA	NA	NA	NA	NA	NA	NA	NA	NA	NA	NA	NA	NA	NA	NA	NA	NA
Lc-208	PI 572334	L. ervoides	Wild			Turkey	NA	NA	NA	NA	NA	NA	NA	NA	NA	NA	NA	NA	NA	NA	NA	NA	NA	NA	NA	NA	NA	NA	NA	NA	NA	NA	NA	NA	NA	NA	NA	NA	NA	NA	NA	NA	NA	NA	NA	NA	NA	NA	NA
Lc-209	PI 572335	L. ervoides	Wild			Turkey	NA	NA	NA	NA	NA	NA	NA	NA	NA	NA	NA	NA	NA	NA	NA	NA	NA	NA	NA	NA	NA	NA	NA	NA	NA	NA	NA	NA	NA	NA	NA	NA	NA	NA	NA	NA	NA	NA	NA	NA	NA	NA	NA
Lc-210	PI 572336	L. ervoides	Wild			Turkey	NA	NA	NA	NA	NA	NA	NA	NA	NA	NA	NA	NA	NA	NA	NA	NA	NA	NA	NA	NA	NA	NA	NA	NA	NA	NA	NA	NA	NA	NA	NA	NA	NA	NA	NA	NA	NA	NA	NA	NA	NA	NA	NA
Lc-211	PI 572337	L. ervoides	Wild			Turkey	NA	NA	NA	NA	NA	NA	NA	NA	NA	NA	NA	NA	NA	NA	NA	NA	NA	NA	NA	NA	NA	NA	NA	NA	NA	NA	NA	NA	NA	NA	NA	NA	NA	NA	NA	NA	NA	NA	NA	NA	NA	NA	NA
Lc-212	PI 572338	L. ervoides	Wild			Turkey	NA	NA	NA	NA	NA	NA	NA	NA	NA	NA	NA	NA	NA	NA	NA	NA	NA	NA	NA	NA	NA	NA	NA	NA	NA	NA	NA	NA	NA	NA	NA	NA	NA	NA	NA	NA	NA	NA	NA	NA	NA	NA	NA
Lc-213	PI 572361	L. odemensis	Wild			Israel	NA	NA	NA	NA	NA	NA	NA	NA	NA	NA	NA	NA	NA	NA	NA	NA	NA	NA	NA	NA	NA	NA	NA	NA	NA	NA	NA	NA	NA	NA	NA	NA	NA	NA	NA	NA	NA	NA	NA	NA	NA	NA	NA
Lc-214	PI 572362	L. odemensis	Wild			unknown	NA	NA	NA	NA	NA	NA	NA	NA	NA	NA	NA	NA	NA	NA	NA	NA	NA	NA	NA	NA	NA	NA	NA	NA	NA	NA	NA	NA	NA	NA	NA	NA	NA	NA	NA	NA	NA	NA	NA	NA	NA	NA	NA
Lc-215	PI 572363	L. odemensis	Wild			Turkey	NA	NA	NA	NA	NA	NA	NA	NA	NA	NA	NA	NA	NA	NA	NA	NA	NA	NA	NA	NA	NA	NA	NA	NA	NA	NA	NA	NA	NA	NA	NA	NA	NA	NA	NA	NA	NA	NA	NA	NA	NA	NA	NA
Lc-216	PI 572364	L. odemensis	Wild			Turkey	NA	NA	NA	NA	NA	NA	NA	NA	NA	NA	NA	NA	NA	NA	NA	NA	NA	NA	NA	NA	NA	NA	NA	NA	NA	NA	NA	NA	NA	NA	NA	NA	NA	NA	NA	NA	NA	NA	NA	NA	NA	NA	NA
Lc-217	PI 572367	L. orientalis	Wild			Turkey	NA	NA	NA	NA	NA	NA	NA	NA	NA	NA	NA	NA	NA	NA	NA	NA	NA	NA	NA	NA	NA	NA	NA	NA	NA	NA	NA	NA	NA	NA	NA	NA	NA	NA	NA	NA	NA	NA	NA	NA	NA	NA	NA
Lc-218	PI 572368	L. orientalis	Wild			Turkey	NA	NA	NA	NA	NA	NA	NA	NA	NA	NA	NA	NA	NA	NA	NA	NA	NA	NA	NA	NA	NA	NA	NA	NA	NA	NA	NA	NA	NA	NA	NA	NA	NA	NA	NA	NA	NA	NA	NA	NA	NA	NA	NA
Lc-219	PI 572369	L. orientalis	Wild			North Moravia Czech Republic	NA	NA	NA	NA	NA	NA	NA	NA	NA	NA	NA	NA	NA	NA	NA	NA	NA	NA	NA	NA	NA	NA	NA	NA	NA	NA	NA	NA	NA	NA	NA	NA	NA	NA	NA	NA	NA	NA	NA	NA	NA	NA	NA
Lc-220	PI 572370	L. orientalis	Wild			Uzbekistan	NA	NA	NA	NA	NA	NA	NA	NA	NA	NA	NA	NA	NA	NA	NA	NA	NA	NA	NA	NA	NA	NA	NA	NA	NA	NA	NA	NA	NA	NA	NA	NA	NA	NA	NA	NA	NA	NA	NA	NA	NA	NA	NA
Lc-221	PI 572371	L. orientalis	Wild			Israel	NA	NA	NA	NA	NA	NA	NA	NA	NA	NA	NA	NA	NA	NA	NA	NA	NA	NA	NA	NA	NA	NA	NA	NA	NA	NA	NA	NA	NA	NA	NA	NA	NA	NA	NA	NA	NA	NA	NA	NA	NA	NA	NA
Lc-222	PI 572378	L. ervoides	Wild			Turkey	NA	NA	NA	NA	NA	NA	NA	NA	NA	NA	NA	NA	NA	NA	NA	NA	NA	NA	NA	NA	NA	NA	NA	NA	NA	NA	NA	NA	NA	NA	NA	NA	NA	NA	NA	NA	NA	NA	NA	NA	NA	NA	NA
Lc-223	PI 572386	L. orientalis	Wild			Turkey	NA	NA	NA	NA	NA	NA	NA	NA	NA	NA	NA	NA	NA	NA	NA	NA	NA	NA	NA	NA	NA	NA	NA	NA	NA	NA	NA	NA	NA	NA	NA	NA	NA	NA	NA	NA	NA	NA	NA	NA	NA	NA	NA
Lc-224	PI 572389	L. orientalis	Wild			Turkey	NA	NA	NA	NA	NA	NA	NA	NA	NA	NA	NA	NA	NA	NA	NA	NA	NA	NA	NA	NA	NA	NA	NA	NA	NA	NA	NA	NA	NA	NA	NA	NA	NA	NA	NA	NA	NA	NA	NA	NA	NA	NA	NA
Lc-225	PI 572390	L. orientalis	Wild			Turkey	NA	NA	NA	NA	NA	NA	NA	NA	NA	NA	NA	NA	NA	NA	NA	NA	NA	NA	NA	NA	NA	NA	NA	NA	NA	NA	NA	NA	NA	NA	NA	NA	NA	NA	NA	NA	NA	NA	NA	NA	NA	NA	NA
Lc-226	PI 572392	L. orientalis	Wild			Turkey	NA	NA	NA	NA	NA	NA	NA	NA	NA	NA	NA	NA	NA	NA	NA	NA	NA	NA	NA	NA	NA	NA	NA	NA	NA	NA	NA	NA	NA	NA	NA	NA	NA	NA	NA	NA	NA	NA	NA	NA	NA	NA	NA
Lc-227	PI 572393	L. orientalis	Wild			Turkey	NA	NA	NA	NA	NA	NA	NA	NA	NA	NA	NA	NA	NA	NA	NA	NA	NA	NA	NA	NA	NA	NA	NA	NA	NA	NA	NA	NA	NA	NA	NA	NA	NA	NA	NA	NA	NA	NA	NA	NA	NA	NA	NA
Lc-228	PI 572396	L. orientalis	Wild			Turkey	NA	NA	NA	NA	NA	NA	NA	NA	NA	NA	NA	NA	NA	NA	NA	NA	NA	NA	NA	NA	NA	NA	NA	NA	NA	NA	NA	NA	NA	NA	NA	NA	NA	NA	NA	NA	NA	NA	NA	NA	NA	NA	NA
Lc-229	PI 572398	L. orientalis	Wild			Turkey	NA	NA	NA	NA	NA	NA	NA	NA	NA	NA	NA	NA	NA	NA	NA	NA	NA	NA	NA	NA	NA	NA	NA	NA	NA	NA	NA	NA	NA	NA	NA	NA	NA	NA	NA	NA	NA	NA	NA	NA	NA	NA	NA
Lc-230	PI 572399	L. orientalis	Wild			Turkey	NA	NA	NA	NA	NA	NA	NA	NA	NA	NA	NA	NA	NA	NA	NA	NA	NA	NA	NA	NA	NA	NA	NA	NA	NA	NA	NA	NA	NA	NA	NA	NA	NA	NA	NA	NA	NA	NA	NA	NA	NA	NA	NA
Lc-231	PI 572403	L. orientalis	Wild			Turkey	NA	NA	NA	NA	NA	NA	NA	NA	NA	NA	NA	NA	NA	NA	NA	NA	NA	NA	NA	NA	NA	NA	NA	NA	NA	NA	NA	NA	NA	NA	NA	NA	NA	NA	NA	NA	NA	NA	NA	NA	NA	NA	NA
Lc-232	PI 572406	L. orientalis	Wild			Turkey	NA	NA	NA	NA	NA	NA	NA	NA	NA	NA	NA	NA	NA	NA	NA	NA	NA	NA	NA	NA	NA	NA	NA	NA	NA	NA	NA	NA	NA	NA	NA	NA	NA	NA	NA	NA	NA	NA	NA	NA	NA	NA	NA
Lc-233	PI 615669	L. orientalis	Wild			Turkey	NA	NA	NA	NA	NA	NA	NA	NA	NA	NA	NA	NA	NA	NA	NA	NA	NA	NA	NA	NA	NA	NA	NA	NA	NA	NA	NA	NA	NA	NA	NA	NA	NA	NA	NA	NA	NA	NA	NA	NA	NA	NA	NA
Lc-234	PI 615670	L. orientalis	Wild			Tajikistan	NA	NA	NA	NA	NA	NA	NA	NA	NA	NA	NA	NA	NA	NA	NA	NA	NA	NA	NA	NA	NA	NA	NA	NA	NA	NA	NA	NA	NA	NA	NA	NA	NA	NA	NA	NA	NA	NA	NA	NA	NA	NA	NA
Lc-235	PI 615672	L. orientalis	Wild			Tajikistan	NA	NA	NA	NA	NA	NA	NA	NA	NA	NA	NA	NA	NA	NA	NA	NA	NA	NA	NA	NA	NA	NA	NA	NA	NA	NA	NA	NA	NA	NA	NA	NA	NA	NA	NA	NA	NA	NA	NA	NA	NA	NA	NA
Lc-236	PI 572359	L. nigricans	Wild			Turkey	NA	NA	NA	NA	NA	NA	NA	NA	NA	NA	NA	NA	NA	NA	NA	NA	NA	NA	NA	NA	NA	NA	NA	NA	NA	NA	NA	NA	NA	NA	NA	NA	NA	NA	NA	NA	NA	NA	NA	NA	NA	NA	NA
Lc-237	PI 572349	L. nigricans	Wild			Croatia	NA	NA	NA	NA	NA	NA	NA	NA	NA	NA	NA	NA	NA	NA	NA	NA	NA	NA	NA	NA	NA	NA	NA	NA	NA	NA	NA	NA	NA	NA	NA	NA	NA	NA	NA	NA	NA	NA	NA	NA	NA	NA	NA
Lc-238	PI 572351	L. nigricans	Wild			Bosnia and Herzegovina	NA	NA	NA	NA	NA	NA	NA	NA	NA	NA	NA	NA	NA	NA	NA	NA	NA	NA	NA	NA	NA	NA	NA	NA	NA	NA	NA	NA	NA	NA	NA	NA	NA	NA	NA	NA	NA	NA	NA	NA	NA	NA	NA
Lc-239	PI 615677	L. nigricans	Wild			Turkey	NA	NA	NA	NA	NA	NA	NA	NA	NA	NA	NA	NA	NA	NA	NA	NA	NA	NA	NA	NA	NA	NA	NA	NA	NA	NA	NA	NA	NA	NA	NA	NA	NA	NA	NA	NA	NA	NA	NA	NA	NA	NA	NA
Lc-240	PI 572341	L. nigricans	Wild			France	NA	NA	NA	NA	NA	NA	NA	NA	NA	NA	NA	NA	NA	NA	NA	NA	NA	NA	NA	NA	NA	NA	NA	NA	NA	NA	NA	NA	NA	NA	NA	NA	NA	NA	NA	NA	NA	NA	NA	NA	NA	NA	NA
[truncated: 7 more columns]

## Sheet: Table S2
Table S2 Summary statistics of sequencing data for 238 lentil accessions
Sample ID	Accession	Raw reads					Clean reads					Mapped reads
		Read count	Total bases	Q20 (%)	Q30 (%)	GC Content (%)	Read count	Total bases	Q20 (%)	Q30 (%)	GC Content (%)	Read count	Mapping rate (%)	Mean depth (X)	Coverage (%)
Lc-1	Avondale	265366462	40070335762	96.6359	91.0028	37.1106	250794216	36577784250	97.7674	92.6925	37.1314	234866694	93.6492	9.66985	87.9074
Lc-2	Richlea	264627292	39958721092	96.4402	90.6271	37.1318	249183528	36345401740	97.6561	92.4322	37.1651	232951624	93.486	9.6055	88.6824
Lc-3	Eston	274465920	41444353920	96.4104	90.5213	37.2963	258739284	37741274919	97.6054	92.2989	37.3108	242874998	93.8686	9.98229	89.6677
Lc-4	Sage	259831526	39234560426	96.5864	90.8616	37.3787	245932098	35880415420	97.7094	92.5397	37.4	229856226	93.4633	9.48089	87.5182
Lc-5	Pardina	374164282	56498806582	96.5899	90.8963	37.0901	353568098	51576327788	97.7426	92.6174	37.1192	326116304	92.2358	13.5971	88.2316
Lc-6	Brewer	258461296	39027655696	96.221	90.2187	37.0774	241869032	35263231015	97.5446	92.1827	37.1139	225226890	93.1194	9.31335	88.2973
Lc-7	ND Eagle	257950664	38950550264	96.5269	90.7592	37.0901	243087686	35448602237	97.6959	92.5037	37.1313	226727238	93.2697	9.36623	87.3558
Lc-9	CDC Rosetown	206800952	31226943752	96.539	90.7668	37.1395	195012684	28393375448	97.7004	92.5074	37.1525	181371816	93.0051	7.50144	85.9668
Lc-10	CDC Maxim	301981526	45599210426	96.5908	90.9091	37.2257	285156240	41581192839	97.7415	92.628	37.2497	273350232	95.8598	11.0127	93.2431
Lc-11	Athena	244206236	36875141636	96.5921	90.8958	37.0925	230765366	33660388438	97.7332	92.6013	37.1248	214786188	93.0756	8.88777	91.0316
Lc-12	Cedar	315997344	47715598944	96.7256	91.1247	37.173	299774968	43736056100	97.7887	92.72	37.1949	273345514	91.1836	11.5427	85.8325
Lc-13	Imigreen	254518582	38432305882	96.4497	90.5967	37.1347	239989994	35004822923	97.6321	92.3589	37.1559	224709832	93.633	9.25171	87.9025
Lc-14	Impress	281263054	42470721154	96.5901	90.9315	37.0551	265267984	38690331603	97.7609	92.68	37.0997	249295262	93.9786	10.2271	88.2397
Lc-15	Merrit	293540800	44324660800	96.5283	90.7241	37.2641	277048854	40405234861	97.665	92.4241	37.2896	257315714	92.8774	10.6737	89.6503
Lc-16	Milestone	240366552	36295349352	96.5752	90.8662	37.1885	226760966	33067452909	97.7295	92.5928	37.2094	212278992	93.6136	8.73307	88.2278
Lc-17	Morena	245752628	37108646828	96.6951	91.1261	37.0037	232162702	33854050699	97.8149	92.8065	37.0523	215030656	92.6207	8.93472	87.0455
Lc-18	Morton	258360114	39012377214	96.7892	91.207	36.134	245505228	35792865733	97.8095	92.744	36.1488	228075600	92.9005	9.45048	86.7492
Lc-19	Pennell	222879186	33654757086	96.4288	90.6006	36.9514	208473930	30392157276	97.6802	92.4683	37.0343	191147548	91.6889	8.01204	86.1479
Lc-20	Redchief	330990078	49979501778	96.6413	90.9915	37.1203	312420508	45568435255	97.7723	92.6899	37.1649	290482328	92.978	12.0261	87.3903
Lc-21	Riveland	295540606	44626631506	96.6966	91.0895	37.3213	279548362	40765821029	97.793	92.7418	37.3542	256745516	91.843	10.7479	89.2598
Lc-22	Viceroy	257748750	38920061250	96.6792	91.0766	37.3199	243691662	35539731335	97.7927	92.747	37.3492	228386390	93.7194	9.39008	88.0151
Lc-23	LC01602062T	248702314	37554049414	96.6132	90.9622	37.1205	234714406	34216954101	97.7696	92.6922	37.1533	213752158	91.069	9.01812	84.4218
Lc-24	LC04600415YZ	241934360	36532088360	96.3751	90.3784	36.656	227937360	33234766085	97.5453	92.1291	36.7025	210504158	92.3518	8.77008	85.2864
Lc-25	LC05600004WT	277117476	41844738876	96.6382	90.9127	37.1233	262387718	38270937555	97.7184	92.5398	37.1467	242598400	92.458	10.1084	88.2025
Lc-26	LC05600043T	233551284	35266243884	96.4557	90.6403	37.0808	220455856	32150143510	97.6386	92.398	37.0886	199353620	90.4279	8.47496	83.9545
Lc-27	LC05600512WT	248471062	37519130362	96.574	90.8081	36.6973	235414838	34357791444	97.6858	92.4671	36.727	213351618	90.6279	9.0516	84.3194
Lc-28	LC06600930YZ	263889764	39847354364	96.6701	91.0433	37.0634	249440562	36393894592	97.7756	92.6997	37.0974	231716300	92.8944	9.60559	86.4111
Lc-29	LC06600939YZ	272486590	41145475090	96.4848	90.7398	37.0122	256314032	37385165236	97.7075	92.5576	37.0588	237101080	92.5041	9.86773	86.6011
Lc-30	LC06601616R	235773256	35601761656	96.7554	91.1666	36.1771	223006692	32486548410	97.8165	92.7701	36.2002	211013242	94.6219	8.58421	87.8143
Lc-31	LC06601734L	265896378	40150353078	96.7887	91.2738	37.0893	251932362	36737012808	97.8465	92.871	37.1149	236349666	93.8147	9.6944	87.7629
Lc-32	LC07600151R	236326028	35685230228	96.4508	90.6594	37.2336	222520836	32456480422	97.6709	92.4702	37.2465	202750750	91.1154	8.54612	85.1372
Lc-33	LC07600224YZ	255059402	38513969702	96.429	90.5249	37.2387	240658264	35105897611	97.5951	92.2635	37.2404	220936754	91.8052	9.25614	85.7009
Lc-34	LC07600376L	259864152	39239486952	96.6296	90.9583	37.17	246072266	35895631239	97.7436	92.6254	37.1938	225820900	91.7702	9.4654	85.3841
Lc-35	LC07600524L	276820280	41799862280	96.7052	91.1026	37.0246	262507042	38298743719	97.7927	92.734	37.0497	242711048	92.4589	10.1048	88.5407
Lc-36	LC07600536L	283968512	42879245312	96.683	91.0506	37.0227	268331526	39125114003	97.7816	92.7021	37.0557	250217026	93.2492	10.3174	87.045
Lc-37	LC07600541L	291021388	43944229588	96.5627	90.8138	37.0673	274342574	39990357500	97.7111	92.5325	37.0997	253727106	92.4855	10.5468	86.1299
Lc-38	LC07600553R	265157818	40038830518	96.5414	90.8126	36.9644	249664286	36382843816	97.7253	92.5816	36.9951	233523364	93.5349	9.59712	89.228
Lc-39	LC08600005E	219884966	33202629866	96.5171	90.7515	37.0749	207122174	30202633376	97.7012	92.5241	37.116	192150198	92.7714	7.97364	87.7547
Lc-40	LC0860B085T	327851572	49505587372	96.6365	90.9565	37.0259	310025616	45205025138	97.7504	92.6244	37.0501	284563670	91.7871	11.913	86.3095
Lc-41	LC0860B123L	285860608	43164951808	96.6434	90.9492	37.0338	270628424	39464769147	97.7337	92.5851	37.0439	250716532	92.6424	10.4151	86.8903
Lc-42	LC0860B130L	215337304	32515932904	96.6592	91.0231	36.9946	204033360	29765181871	97.7668	92.678	37.022	191598648	93.9055	7.85877	87.1214
Lc-43	LC096000054E	217134548	32787316748	96.5584	90.8525	37.063	204380802	29804549727	97.742	92.6226	37.1144	190196652	93.0599	7.84291	87.4548
Lc-44	LC09600037T	286421682	43249673982	96.65	91.035	37.0671	270410978	39415190154	97.7854	92.7358	37.099	247423422	91.499	10.3932	85.6667
Lc-45	LC09600066E	341981632	51639226432	96.6836	91.0551	37.0134	323193474	47113125276	97.7866	92.7098	37.0451	302823438	93.6973	12.4418	88.4166
Lc-46	LC09600142T	277677390	41929285890	96.6857	91.0928	36.9522	262360386	38241152230	97.8084	92.7732	36.9818	237394434	90.4841	10.0736	84.4111
Lc-47	LC09600183R	316800906	47836936806	96.6351	90.9287	36.9011	299286450	43649986622	97.7391	92.5871	36.9405	280451620	93.7068	11.5069	88.4362
Lc-48	LC09600366L	278546246	42060483146	96.5463	90.7895	37.0337	262944378	38351488896	97.6979	92.5105	37.0644	244504174	92.987	10.1327	89.0823
Lc-49	LC09600408L	222684520	33625362520	96.6239	90.9353	37.1479	210658310	30723062092	97.74	92.6064	37.1763	196550080	93.3028	8.09979	86.5194
Lc-50	LC09600410L	271922446	41060289346	96.8604	91.3835	36.5674	258123820	37602825652	97.8851	92.933	36.5764	240665020	93.2363	9.93241	86.4431
Lc-51	LC09600476L	298085832	45010960632	96.6053	90.9099	36.8096	281278506	40994695450	97.7482	92.6231	36.8414	262020946	93.1536	10.8325	86.9675
Lc-52	LC09600481L	252974048	38199081248	96.4746	90.678	37.1289	238197250	34737446694	97.6753	92.465	37.1576	223268950	93.7328	9.16724	87.9797
Lc-53	LC09600545T	294317154	44441890254	96.6617	91.0531	37.1497	277843888	40493243762	97.7901	92.7441	37.1696	254425868	91.5715	10.6522	85.5223
Lc-54	LC10600221P	367049798	55424519498	96.727	91.1608	37.1878	347472516	50686853785	97.8123	92.7915	37.2136	319451296	91.9357	13.3682	88.1725
Lc-55	LC10600231P	263149304	39735544904	96.3454	90.4621	37.0192	246963182	36012013519	97.6228	92.3566	37.0526	230585172	93.3682	9.50501	87.1213
Lc-56	LC10600260P	302054282	45610196582	96.7552	91.165	36.7634	286242676	41724961467	97.8107	92.7597	36.7786	267816670	93.5628	11.0194	87.9806
Lc-57	LC10600494P	318383596	48075922996	96.3162	90.3652	36.9769	299407878	43667214099	97.5632	92.2107	36.991	275543366	92.0294	11.5266	87.253
Lc-58	LC10600675P	235907022	35621960322	96.2573	90.2889	37.181	221626250	32325996483	97.5453	92.1898	37.2008	204427634	92.2398	8.53484	86.4092
Lc-59	LC10600732P	286526888	43265560088	96.7211	91.0996	33.8947	270403194	39222012467	97.8321	92.7711	33.7969	255476324	94.4798	10.3435	85.3091
Lc-60	LC1060F0005W	354578586	53541366486	96.6118	90.9269	36.8497	334079452	48699361037	97.7564	92.6446	36.9003	304667718	91.1962	12.8295	85.1013
Lc-61	LC116000199L	274821192	41497999992	96.6584	91.0104	37.1014	260024742	37934093365	97.7544	92.6525	37.1335	240082060	92.3305	10.0183	86.4896
Lc-62	LC11600193L	361060456	54520128856	96.6117	90.9538	37.2442	340650710	49694640052	97.7628	92.6754	37.2785	314495406	92.322	13.1223	90.3141
Lc-64	LC11600298L	276973054	41822931154	96.6739	91.0325	37.1201	262255364	38247399870	97.7677	92.6728	37.1425	242161910	92.3382	10.1009	85.7581
Lc-65	LC11600330L	372889440	56306305440	96.4587	90.6741	37.0961	351376320	51249218112	97.674	92.4809	37.1187	327129948	93.0996	13.5363	87.8419
Lc-66	LC11600348L	310462386	46879820286	96.424	90.5967	37.0173	291803088	42548799000	97.6508	92.4225	37.0543	269571894	92.3814	11.2306	86.3658
Lc-67	LC11600362R	303465002	45823215302	96.5771	90.8626	36.9624	286176466	41734687834	97.7338	92.5921	37.0068	268108488	93.6864	11.0209	88.2541
Lc-68	LC11600380L	320269642	48360715942	96.4797	90.6415	37.0009	301615810	43974832695	97.6425	92.3803	37.0428	283316334	93.9329	11.6162	88.0959
Lc-69	LC1160W0030W	269330928	40668970128	96.5384	90.8157	37.0769	253830450	37019860764	97.7227	92.5814	37.115	233606650	92.0326	9.75191	89.6169
Lc-70	LC1160W0048W	262539220	39643422220	96.6523	90.9759	36.9933	247829442	36139283121	97.7637	92.6481	37.044	229914094	92.7711	9.53906	86.5614
Lc-71	LC1160W0068W	224203112	33854669912	96.4213	90.5393	37.0106	210688368	30727765952	97.6287	92.339	37.0545	193513012	91.848	8.10312	85.4484
Lc-72	LC1160W0071W	289143082	43660605382	96.6509	91.0078	36.9871	273259818	39847608251	97.7748	92.6869	37.0171	252584994	92.434	10.5215	89.2494
Lc-73	LC1160W0072W	339433558	51254467258	96.7485	91.153	36.7437	322335590	46983862430	97.7841	92.7143	36.7303	271576994	84.2529	12.393	86.9714
Lc-74	LC1160W0073W	351489652	53074937452	96.7981	91.287	36.9623	332961212	48546739232	97.8548	92.8838	37.0028	309284610	92.8891	12.8172	87.9745
Lc-75	LC1160W0078W	266586710	40254593210	96.2582	90.2343	37.124	250045592	36456497522	97.5318	92.1241	37.151	231205710	92.4654	9.62032	86.4675
Lc-76	LC1160W0080W	376538876	56857370276	96.72	90.99	30.91	355829296	51221037453	97.79	92.6	30.6	342606984	96.2841	13.4951	84.2035
Lc-77	LC1260W0002W	314918648	47552715848	96.6547	90.9766	37.0659	297578504	43396048404	97.7512	92.622	37.0964	275102048	92.4469	11.4575	87.2845
Lc-78	LC1260W0005W	307057220	46365640220	96.6776	91.0263	36.9597	290461386	42340037846	97.7593	92.6538	36.9761	268258684	92.3561	11.1734	86.6403
Lc-79	LC1260W0011W	242655994	36641055094	96.6686	90.9777	36.9146	229540146	33450668470	97.7477	92.6018	36.9385	213890158	93.182	8.83507	85.979
Lc-80	LC1260W0018W	236327326	35685426226	96.6067	90.9157	37.0191	223316076	32577051803	97.7414	92.613	37.0569	206633150	92.5295	8.59818	86.4127
Lc-81	LC1260W0020W	290766264	43905705864	96.6586	91.0097	37.0157	275210330	40131933839	97.7718	92.6767	37.0415	254622396	92.5192	10.599	86.9316
Lc-82	LC1260W0022W	306938588	46347726788	96.6842	91.0623	37.0955	289944286	42261309462	97.7923	92.7282	37.1321	266131134	91.787	11.152	85.9324
Lc-83	LC1260W0023W	345312706	52142218606	96.6527	91.0533	37.2819	325996824	47547819763	97.7961	92.7632	37.3138	292966754	89.868	12.5208	85.3296
Lc-84	LC1260W0026W	357960242	54051996542	96.6518	91.0285	36.935	337582704	49218365627	97.7832	92.7227	36.9857	307484986	91.0843	12.9637	85.2659
Lc-85	LC1260W004W	339625272	51283416072	96.6497	90.9393	35.2061	321219182	46779381234	97.7456	92.581	35.2176	299416452	93.2125	12.3434	87.0953
Lc-86	LC99602585RZ	302382458	45659751158	96.5987	90.9001	37.0374	285311460	41605304588	97.7445	92.6158	37.0868	261067916	91.5028	10.9785	85.6909
Lc-87	LC1660NZ001E	305411894	46117195994	96.5568	90.703	35.5124	288890198	42051557601	97.642	92.3324	35.5131	270268050	93.5539	11.0989	86.3752
Lc-88	LC14440041W	317255474	47905576574	96.5542	90.8007	37.0271	299526642	43687277574	97.7021	92.515	37.0578	274651300	91.6951	11.5205	86.3028
Lc-89	LC14440024W	252576034	38138981134	96.5323	90.8136	36.9648	238343146	34758771596	97.7169	92.5743	36.9969	217194850	91.127	9.16391	85.2692
Lc-90	LC14400061W	375909306	56762305206	96.6933	91.0534	36.8259	355673438	51856523521	97.7793	92.6864	36.8531	327192230	91.9923	13.6876	88.9688
Lc-91	LC14400062W	382825142	57806596442	96.6034	90.922	36.9611	361015302	52655833348	97.7532	92.6437	37.0135	335743636	92.9998	13.8847	89.6777
Lc-92	LC14600024P	344862616	52074255016	96.621	90.9357	37.0512	325524726	47429592731	97.7511	92.6327	37.0848	298698682	91.7591	12.5064	86.9461
Lc-93	LC14600032P	238682076	36040993476	96.618	90.9553	37.1997	225524858	32874872529	97.7595	92.6574	37.2142	206894046	91.7389	8.67527	84.6172
Lc-94	LC1660NZ004P	267665474	40417486574	96.5607	90.8288	37.2855	252931158	36900130819	97.7069	92.5386	37.2977	235285880	93.0237	9.73875	86.9041
Lc-95	LC14600031P	244394682	36903596982	96.6351	90.9782	37.1684	231222046	33710617700	97.7536	92.6541	37.1697	211232556	91.3549	8.88131	84.693
Lc-96	LC14600017P	283839436	42859754836	96.4447	90.6238	37.3858	267258452	38971658276	97.6633	92.4374	37.3923	247829092	92.7301	10.2811	86.3972
Lc-97	LC14600016P	330160376	49854216776	96.279	90.3492	37.1646	310115182	45225930732	97.5734	92.2583	37.1533	284729008	91.814	11.9407	86.8809
Lc-98	LC1864B0005E	230417532	34793047332	96.3312	90.4327	37.2614	216587852	31585065112	97.6023	92.3126	37.2743	198364192	91.586	8.33759	85.9808
Lc-99	LC1860B0003E	248985612	37596827412	96.5876	90.8634	37.3733	235327640	34330854714	97.7153	92.5522	37.3798	215036634	91.3776	9.05924	85.3597
Lc-100	LC1460NZ06FG	317690380	47971247380	96.6025	90.8913	37.4654	300684760	43878925244	97.7168	92.5605	37.4667	278111032	92.4926	11.582	86.8664
Lc-101	LC14600100L	312895238	47247180938	96.6807	91.0851	37.6042	296452014	43240173629	97.7854	92.732	37.5872	271625630	91.6255	11.4036	86.398
Lc-102	LC14600166L	260410906	39322046806	96.6095	90.8858	37.2677	246216406	35865757529	97.7232	92.5597	37.2554	229148518	93.0679	9.46924	86.4772
Lc-103	PI 163589 LSP	342562616	51726955016	96.7057	91.1077	37.1604	324616686	47336160434	97.794	92.7394	37.1692	295380096	90.9935	12.4859	85.4159
Lc-104	PI 178940 LSP	257664524	38907343124	96.5668	90.8616	37.298	243388108	35503536109	97.7262	92.5867	37.2976	225165116	92.5128	9.36805	86.4166
Lc-105	PI 211602 LSP	243033122	36698001422	96.6539	91.0158	37.308	230140362	33562950568	97.7688	92.6849	37.3106	208202546	90.4676	8.84867	84.6562
Lc-106	PI 244046 LSP	373391854	56382169954	96.5516	90.8742	37.4511	352509966	51417946717	97.7351	92.6315	37.445	308552424	87.5301	13.4972	84.2338
Lc-107	PI 251032 LSP	245395762	37054760062	96.5949	90.9053	37.2771	232033346	33852908905	97.7237	92.5882	37.2695	214727670	92.5417	8.92522	86.6547
Lc-108	PI 251784 LSP	248852214	37576684314	96.6322	90.9451	37.3442	235549724	34357493308	97.7355	92.5962	37.3438	219204574	93.0608	9.07685	87.341
Lc-109	PI 280686 LSP	247375384	37353682984	96.6192	90.9484	37.2544	234086480	34147306775	97.7463	92.6322	37.262	209153954	89.349	8.98334	86.5306
Lc-110	PI 289070 LSP	303933398	45893943098	96.5221	90.8087	37.1307	286991608	41866382312	97.7056	92.5652	37.1349	265244964	92.4226	11.0524	87.2737
Lc-111	PI 289077 LSP	286524578	43265211278	96.4417	90.5996	37.1403	270173238	39400939833	97.6408	92.382	37.1396	241570928	89.4133	10.3619	83.9688
Lc-112	PI 297284 LSP	256389066	38714748966	96.4282	90.5705	37.4557	241521120	35208509119	97.6402	92.372	37.4504	221634618	91.7661	9.29926	85.5662
Lc-113	PI 297287 LSP	310325720	46859183720	96.5668	90.8434	37.488	293199784	42755756991	97.7209	92.5653	37.4825	268258186	91.4933	11.2815	86.0542
Lc-114	PI 297767 LSP	284464128	42954083328	96.5501	90.7859	37.4726	268644576	39162358144	97.6927	92.4951	37.4612	242431878	90.2426	10.3282	85.4315
Lc-115	PI 298645 LSP	324184750	48951897250	96.683	91.0808	37.3646	306982080	44782344248	97.7838	92.7262	37.3678	280702438	91.4394	11.8116	88.4744
Lc-116	PI 299207 LSP	341985312	51639782112	96.6419	91.015	37.4063	323551234	47187596166	97.7734	92.7037	37.3988	298282436	92.1902	12.4623	86.7117
Lc-117	PI 299215 LSP	268058014	40476760114	96.7062	91.1046	37.368	254022852	37028326307	97.7879	92.7276	37.3665	234701766	92.394	9.7627	86.4092
Lc-118	PI 299285 LSP	279251458	42166970158	96.2382	90.2247	37.4711	262128834	38231248126	97.5259	92.1295	37.4697	240262614	91.6582	10.0928	86.0053
Lc-119	PI 299312 LSP	255160328	38529209528	96.6575	91.0097	37.403	241697710	35247624172	97.7534	92.6471	37.392	221812384	91.7726	9.30546	85.4795
Lc-120	PI 299354 LSP	275630182	41620157482	96.4997	90.7502	37.2275	259834754	37884015236	97.699	92.5311	37.2303	237761734	91.505	9.97415	85.4016
Lc-121	PI 299371 LSP	267379012	40374230812	96.6329	90.9346	37.2911	253163824	36919554680	97.7315	92.5798	37.2882	231950388	91.6207	9.74328	85.4482
Lc-122	PI 320940 LSP	232264854	35071992954	96.557	90.8249	37.4621	219549524	32026619001	97.7019	92.5242	37.4461	202582022	92.2717	8.45226	86.4322
Lc-123	PI 320944 LSP	242131566	36561866466	96.642	91.0367	37.3433	228795788	33355941252	97.7906	92.7526	37.3473	213330798	93.2407	8.81467	86.7809
Lc-124	PI 329169 LSP	248765528	37563594728	96.475	90.657	37.3101	234658874	34211444364	97.66	92.4228	37.3045	213153010	90.8353	9.00661	87.147
Lc-125	PI 339285 LSP	317128116	47886345516	96.8342	91.3647	37.3497	301119252	43922226717	97.8679	92.9236	37.3189	269305864	89.435	11.5572	84.205
Lc-126	PI 339310 LSP	250817254	37873405354	96.3655	90.4835	36.979	236153512	34430664546	97.6064	92.3172	36.9766	214419014	90.7965	9.07149	85.0714
Lc-127	PI 339318 LSP	238237006	35973787906	96.655	90.992	37.2914	225627236	32903665886	97.7533	92.6357	37.2887	204765930	90.7541	8.66205	84.2855
Lc-128	PI 357225 LSP	243597862	36783277162	96.4204	90.5562	36.9523	229461134	33442935319	97.6344	92.3617	36.9568	213917022	93.2258	8.83817	86.9094
Lc-129	PI 374118 LSP	314500272	47489541072	96.7368	91.1866	37.3616	298200558	43485498823	97.8197	92.8034	37.3455	269132524	90.2522	11.4637	84.7951
Lc-130	PI 374121 LSP	264411912	39926198712	96.6503	90.9898	37.499	250326218	36507231639	97.7442	92.6232	37.4774	229124002	91.5302	9.62727	85.5021
Lc-131	PI 426803 LSP	320136852	48340664652	96.6297	90.9753	37.2278	302600858	44125786038	97.7602	92.6639	37.2373	271500946	89.7225	11.6218	87.9368
Lc-132	PI 429369 LSP	220295028	33264549228	96.4861	90.707	37.3199	207766572	30302827769	97.684	92.4839	37.3167	188164974	90.5656	7.96421	84.2066
Lc-133	PI 429838 LSP	304496378	45978953078	96.6847	91.036	37.2263	288341384	42035692099	97.7719	92.6688	37.2217	260550564	90.3618	11.0638	86.815
Lc-134	PI 431613 LSP	251671066	38002330966	96.4795	90.6549	36.93	237382276	34614266898	97.6581	92.4087	36.9459	217146288	91.4754	9.12487	88.8667
Lc-135	PI 431631 LSP	340022982	51343470282	96.644	91.0144	37.3135	321575442	46907936848	97.7732	92.6988	37.3171	292435438	90.9384	12.3397	85.9044
Lc-136	PI 431632 LSP	309690018	46763192718	96.4472	90.6701	37.3873	291716618	42542246508	97.6802	92.4948	37.3853	266480972	91.3493	11.2137	85.6814
Lc-137	PI 431640 LSP	242430586	36607018486	96.587	90.8585	37.202	228977236	33362455227	97.723	92.5588	37.1969	206934242	90.3733	8.78813	84.2306
Lc-138	PI 431642 LSP	315367878	47620549578	96.7867	91.2929	37.2794	298860832	43561643594	97.8607	92.9068	37.2832	270410758	90.4805	11.494	85.5564
Lc-139	PI 431656 LSP	244596686	36934099586	96.7398	91.1553	37.2309	231858866	33787897506	97.8027	92.7526	37.2229	210594666	90.8288	8.91221	84.1891
Lc-140	PI 431666 LSP	257103934	38822694034	96.5887	90.8702	37.2239	243080504	35433351796	97.7202	92.5577	37.2219	214656454	88.3067	9.32098	82.7686
Lc-141	PI 431675 LSP	312865002	47242615302	96.7224	91.0968	37.2887	296799312	43289201885	97.7698	92.664	37.2764	261910618	88.245	11.3698	83.7924
Lc-142	PI 431768 LSP	304173358	45930177058	96.5445	90.802	37.0039	286690096	41773063211	97.7151	92.5526	37.0142	259180526	90.4044	10.9993	84.3829
Lc-143	PI 431774 LSP	301969254	45597357354	96.4875	90.7656	37.2234	284398826	41470286446	97.7169	92.5866	37.2284	262380940	92.2581	10.9374	88.8715
Lc-144	PI 431810 LSP	275210940	41556851940	96.483	90.7198	37.3345	259178554	37783524283	97.7008	92.5272	37.3378	232649998	89.7644	9.91372	83.7934
Lc-145	PI 431987 LSP	262265176	39602041576	96.4954	90.7392	37.214	247064224	36020603742	97.6997	92.5286	37.2277	221255148	89.5537	9.47719	83.7534
Lc-146	PI 432071 LSP	255814064	38627923664	96.7507	91.2127	36.9459	241901494	35211852786	97.8418	92.8541	36.9465	219845290	90.8822	9.24722	84.1734
Lc-147	PI 432087 LSP	256948508	38799224708	96.6592	91.0378	37.1376	242873860	35400921276	97.7883	92.7263	37.152	218158798	89.8239	9.30655	83.643
Lc-148	PI 432185 LSP	301664480	45551336480	96.7323	91.1755	37.0056	285360850	41595631116	97.8238	92.8146	37.0103	258622160	90.6299	10.9363	85.2952
Lc-149	PI 432237 LSP	377077092	56938640892	96.24	90.23	37.17	353098360	51468421545	97.55	92.16	37.19	315636352	89.3905	13.5376	85.066
Lc-150	PI 432259 LSP	227288642	34320584942	96.4448	90.6581	37.0903	214034652	31199646420	97.6681	92.4668	37.0878	196209370	91.6718	8.23018	85.118
Lc-151	PI 435954 LSP	248410958	37510054658	96.4803	90.6801	37.1875	234139332	34150009910	97.6733	92.4516	37.2034	212939816	90.9458	8.99981	84.6941
Lc-152	PI 451766 LSP	336312772	50783228572	96.4159	90.5495	37.107	316557076	46146356746	97.6327	92.3627	37.1011	294639314	93.0762	12.1692	87.1494
Lc-153	PI 468899 LSP	303216854	45785744954	96.4897	90.7077	37.2673	285610106	41633933014	97.6849	92.4876	37.2768	266960836	93.4704	10.9933	87.1377
Lc-154	PI 472122 LSP	203493378	30727500078	96.3368	90.4152	37.0344	191018604	27841878541	97.602	92.2891	37.0477	171122214	89.5841	7.33485	82.0768
Lc-155	PI 472137 LSP	251430370	37965985870	96.5616	90.8189	37.1374	237469950	34616228050	97.702	92.5241	37.1463	213167138	89.7659	9.11377	83.1358
Lc-156	PI 472143 LSP	321680076	48573691476	96.5864	90.8978	36.9264	303649628	44268746782	97.7373	92.6175	36.9283	286178044	94.2461	11.7066	88.3282
Lc-157	PI 472161 LSP	236832588	35761720788	96.6096	90.9411	37.0109	223721496	32624970734	97.7469	92.635	37.0245	198672730	88.8036	8.59463	83.121
Lc-158	PI 472175 LSP	306252698	46244157398	96.5292	90.7633	36.4874	288782730	42089172391	97.7031	92.5144	36.4987	259514096	89.8648	11.0856	84.0643
Lc-159	PI 472194 LSP	274575920	41460963920	96.6079	90.9626	37.1436	259158684	37785477974	97.7706	92.6943	37.1653	232824582	89.8386	9.95584	83.3921
Lc-160	PI 472200 LSP	269674486	40720847386	96.5009	90.7578	37.2189	254024772	37038207519	97.7081	92.5477	37.237	227811194	89.6807	9.75903	83.4483
Lc-161	PI 472224 LSP	236090772	35649706572	96.5947	90.9014	37.0299	222709942	32466830327	97.7463	92.6191	37.0454	199551762	89.6016	8.55224	82.8238
Lc-162	PI 472274 LSP	246468450	37216735950	96.7816	91.211	35.7279	233412806	33938517177	97.836	92.7969	35.6901	213485922	91.4628	8.9355	82.4099
Lc-163	PI 472372 LSP	298964952	45143707752	96.5083	90.7074	37.0457	281999714	41119281230	97.6728	92.4464	37.0627	252231498	89.4439	10.8336	83.9962
Lc-164	PI 472383 LSP	290650984	43888298584	96.7981	91.2949	37.413	275792364	40198475091	97.8455	92.8753	37.415	249141352	90.3366	10.5887	83.112
Lc-165	PI 472400 LSP	282291170	42625966670	96.679	91.0422	37.032	266978954	38906627672	97.7779	92.6882	37.0441	239635580	89.7582	10.2423	83.4831
Lc-166	PI 472458 LSP	265742098	40127056798	96.6945	91.1188	37.3201	251149252	36611324032	97.8124	92.7936	37.3337	226279972	90.0978	9.6467	83.1066
Lc-167	PI 472484 LSP	289945180	43781722180	96.5309	90.7533	37.3689	273268492	39818225860	97.6995	92.5001	37.3733	246796788	90.3129	10.4907	83.4454
Lc-168	PI 472549 LSP	289590036	43728095436	96.7556	91.2078	37.2091	274213618	39975468312	97.8358	92.8293	37.2168	247381654	90.2149	10.5257	83.5859
Lc-169	PI 472562 LSP	238184662	35965883962	96.5778	90.9069	37.0553	224520156	32713307767	97.7584	92.6659	37.0688	201863370	89.9088	8.61617	82.5751
Lc-170	PI 472564 LSP	222387910	33580574410	96.3999	90.4625	37.0691	209704526	30567446860	97.5792	92.2189	37.0713	188929698	90.0933	8.0336	83.2076
Lc-171	PI 472632 LSP	326161878	49250443578	96.6422	90.9828	37.1864	308685206	45030658090	97.748	92.6353	37.1912	278879220	90.3442	11.8739	85.1607
Lc-172	PI 486127 LSP	273123172	41241598972	96.7237	91.1054	37.131	258613472	37693371901	97.7921	92.7177	37.1372	241341138	93.3212	9.96256	87.2332
Lc-173	PI 486128 LSP	251042618	37907435318	96.5107	90.7092	37.406	236730138	34500094509	97.6859	92.4668	37.417	220260798	93.043	9.1134	85.7394
Lc-174	PI 518732 LSP	273467070	41293527570	96.5693	90.8657	37.0444	258100632	37627404191	97.737	92.6083	37.0551	238917636	92.5676	9.91239	88.491
Lc-175	PI 533691 LSP	283733208	42843714408	96.6216	90.9989	37.1872	267817412	39034768565	97.7906	92.7406	37.1902	248516560	92.7933	10.3077	86.3408
Lc-176	W6 27756 LSP	366120940	55284261940	96.6715	91.0347	36.9971	346334868	50493144408	97.7764	92.6926	37.0059	327018294	94.4226	13.3519	88.9834
Lc-177	W6 27758 LSP	366033808	55271105008	96.2629	90.2871	37.0087	343450312	50079655561	97.5639	92.2113	37.0327	318980724	92.8754	13.2342	87.9646
Lc-178	W6 27759 LSP	242400108	36602416308	97.0128	91.6373	35.2363	231211838	33649443902	97.9431	93.0537	35.1892	217548076	94.0904	8.89489	87.2993
Lc-179	W6 27761 LSP	324772766	49040687666	96.5318	90.7377	37.2712	306944468	44761303881	97.6716	92.4385	37.2706	270686772	88.1875	11.78	83.6511
Lc-180	W6 27762 LSP	270375506	40826701406	96.5726	90.8677	37.1736	255376936	37232378388	97.7273	92.5911	37.1842	232592082	91.078	9.8273	85.503
Lc-181	W6 27765 LSP	322678062	48724387362	96.8475	91.3627	37.6754	306517224	44679364521	97.8601	92.8952	37.6724	285854074	93.2587	11.7977	87.7724
Lc-182	W6 27768 LSP	323777462	48890396762	96.5855	90.9099	37.4208	305911286	44604818605	97.74	92.6295	37.4226	273063820	89.2624	11.7433	84.6862
Lc-183	W6 27780 LSP	332986530	50280966030	96.6771	91.0324	37.601	315370774	45964229973	97.7647	92.6613	37.579	286839858	90.9532	12.1213	89.3927
Lc-184	W6 27781 LSP	285876974	43167423074	96.8222	91.2994	37.1399	271943620	39663379026	97.8314	92.8213	37.1431	246210792	90.5374	10.4674	86.205
Lc-185	W6 27782 LSP	246128442	37165394742	96.6094	90.938	37.1963	232999466	33975775526	97.7392	92.6256	37.1938	213929320	91.8154	8.97182	85.5799
Lc-186	PI 572311	300909952	45437402752	96.4525	90.7225	36.5932	283578776	41271650704	97.7158	92.5702	36.5554	188853096	66.5963	10.5193	52.8692
Lc-187	PI 572312	279671318	42230369018	96.4124	90.6186	36.5125	263669478	38395085190	97.6697	92.4531	36.4761	173424332	65.7734	9.77995	52.4246
Lc-188	PI 572313	295958850	44689786350	96.2797	90.3937	36.4305	277950274	40470733668	97.6217	92.3483	36.4107	183374936	65.974	10.2889	52.7906
Lc-189	PI 572314	249970570	37745556070	96.5305	90.863	36.4414	235983954	34357484112	97.7509	92.6523	36.4149	158030010	66.9664	8.75328	51.1909
Lc-190	PI 572315	330784990	49948533490	96.3712	90.6006	36.6286	311375798	45347431155	97.675	92.5034	36.5945	202703484	65.0993	11.5358	53.9574
Lc-191	PI 572316	340237876	51375919276	96.3532	90.5301	36.4688	320168080	46590255955	97.6531	92.4227	36.4256	210512412	65.7506	11.8734	53.9717
Lc-192	PI 572317	287351928	43390141128	96.3515	90.4911	36.5529	270312280	39335892419	97.6307	92.3655	36.5097	181292026	67.0676	10.0212	52.7964
Lc-193	PI 572318	257541342	38888742642	96.4694	90.7416	36.4578	242609564	35310185173	97.7237	92.5857	36.4334	163668498	67.4617	9.00353	51.4697
Lc-194	PI 572319	225542952	34056985752	96.5483	90.849	36.5012	213131436	31018951038	97.7266	92.5771	36.4516	142698472	66.9533	7.89856	49.5688
Lc-195	PI 572320	276628178	41770854878	96.6862	91.1323	36.4789	262074918	38175463574	97.8203	92.8053	36.4514	176155678	67.2158	9.72302	51.6102
Lc-196	PI 572321	277134840	41847360840	96.403	90.6087	36.445	260859088	37959559902	97.678	92.4725	36.4199	174319968	66.8253	9.66644	51.5034
Lc-197	PI 572322	327362372	49431718172	96.1518	90.1733	36.4348	306517590	44595918107	97.5557	92.2099	36.396	204040732	66.5674	11.3652	53.026
Lc-198	PI 572323	304311872	45951092672	96.4552	90.6611	36.2656	286915552	41759658676	97.6773	92.4626	36.2439	194879702	67.9223	10.6406	52.3759
Lc-199	PI 572324	344013368	51946018568	96.6117	90.9682	36.5392	325397496	47361412916	97.7658	92.6685	36.5005	218056350	67.0123	12.0662	52.9581
Lc-200	PI 572325	261855172	39540130972	96.4218	90.6936	36.6065	246700156	35913455600	97.7127	92.5661	36.5546	162736056	65.9651	9.15162	51.4218
Lc-201	PI 572326	212469974	32082966074	96.2025	90.2315	36.001	199234832	28981282059	97.5688	92.2268	35.9707	136179812	68.3514	7.38267	49.3552
Lc-202	PI 572327	224719106	33932585006	95.6714	89.0874	36.6516	209306438	30408614633	97.0824	91.1594	36.549	144850912	69.2052	7.74294	49.5655
Lc-203	PI 572328	278137030	41998691530	96.275	90.4215	36.3467	261329032	38038275176	97.6265	92.3811	36.2985	173994922	66.5808	9.69425	52.0115
Lc-204	PI 572329	275433692	41590487492	96.3874	90.6042	36.403	259359832	37771929434	97.6795	92.4886	36.3875	171224038	66.0179	9.61593	52.686
Lc-205	PI 572331	429859162	64908733462	96.3771	90.5552	36.5297	404473386	58904142530	97.6588	92.4321	36.5039	270820048	66.9562	15.0166	56.196
Lc-206	PI 572332	280674074	42381785174	96.2878	90.4133	36.6068	263675814	38375560291	97.6214	92.3543	36.5596	174001528	65.9907	9.78187	52.7727
Lc-207	PI 572333	232115182	35049392482	96.5119	90.8503	36.5103	218965690	31875972616	97.7563	92.6713	36.4893	146715686	67.004	8.1177	50.4464
Lc-208	PI 572334	318229186	48052607086	96.5821	90.9418	36.6053	300815746	43790713163	97.7646	92.6838	36.5634	205838890	68.4269	11.1599	53.8496
Lc-209	PI 572335	297373410	44903384910	96.4405	90.6928	36.5113	280294006	40809819668	97.6984	92.5321	36.4868	186226692	66.4398	10.3998	52.9513
Lc-210	PI 572336	219954054	33213062154	96.5848	90.9547	36.5446	207877444	30265624512	97.7801	92.7094	36.5109	141141420	67.8965	7.70406	50.0072
Lc-211	PI 572337	248239094	37484103194	96.3777	90.5689	36.5351	233661322	34006085851	97.6683	92.4502	36.5016	157773298	67.5222	8.66959	51.1235
Lc-212	PI 572338	269176924	40645715524	96.4706	90.7761	36.5427	253697984	36923290812	97.7344	92.6202	36.5117	169435012	66.7861	9.40164	51.7892
Lc-213	PI 572361	313344100	47314959100	96.5215	90.8021	36.6338	296313554	43211345734	97.704	92.5476	36.6463	194258996	65.5586	11.1302	63.4735
Lc-214	PI 572362	276807020	41797860020	96.5692	90.8974	36.7987	261617322	38104621821	97.7419	92.6333	36.798	176386006	67.4214	9.8071	62.0149
Lc-215	PI 572363	316135232	47736420032	96.558	90.8769	36.8317	298593296	43495107558	97.7394	92.6216	36.8313	199360182	66.7665	11.2019	63.6048
Lc-216	PI 572364	263318488	39761091688	96.6079	90.9676	36.8547	249059778	36278996123	97.7644	92.6793	36.8366	169435456	68.03	9.34619	62.0638
Lc-217	PI 572367	387922892	58576356692	96.7145	91.1317	37.0446	367889312	53636918928	97.799	92.7563	37.0532	314151556	85.393	14.0851	88.0713
Lc-218	PI 572368	245502976	37070949376	96.5821	90.866	37.0861	232312102	33882674611	97.7192	92.5661	37.1015	199994176	86.0886	8.89152	80.9864
Lc-219	PI 572369	220332448	33270199648	96.3402	90.4156	37.2155	207533100	30257546467	97.5795	92.2475	37.2133	178864520	86.186	7.94908	82.3825
Lc-220	PI 572370	315678942	47667520242	96.0211	89.7591	37.108	294894190	42966821129	97.3777	91.7636	37.0976	255403914	86.6087	11.2717	83.0277
Lc-221	PI 572371	303573126	45839542026	96.3682	90.3993	37.028	286340428	41727695726	97.5535	92.1544	37.0037	222730982	77.7854	10.8632	84.2355
Lc-222	PI 572378	241339638	36442285338	96.6172	90.9735	37.1887	228443382	33311882137	97.7514	92.6611	37.1887	197650540	86.5206	8.75788	81.8824
Lc-223	PI 572386	227915552	34415248352	96.581	90.8564	37.1751	215722484	31448345514	97.7071	92.543	37.1902	173283754	80.3272	8.23126	77.0361
Lc-224	PI 572389	281337172	42481912972	96.6688	90.9893	37.3083	266804214	38912339959	97.7361	92.5915	37.3106	204402982	76.6116	10.1673	76.2133
Lc-225	PI 572390	259558584	39193346184	96.6316	90.894	37.1993	246009372	35861371426	97.7037	92.5068	37.208	191501736	77.8433	9.37047	75.2985
Lc-226	PI 572392	256390962	38715035262	96.8642	91.2661	34.6317	244359882	35541162939	97.8181	92.7156	34.5916	218537212	89.4325	9.3252	80.2615
Lc-227	PI 572393	307093824	46371167424	96.6416	90.9719	37.0395	290973616	42429500960	97.7465	92.6294	37.0661	227192412	78.0801	11.0881	77.34
Lc-228	PI 572396	285515712	43112872512	96.6521	90.9947	37.0388	270370826	39408687220	97.7614	92.6546	37.0401	223170834	82.5425	10.2945	83.1321
Lc-229	PI 572398	239678270	36191418770	96.4895	90.635	36.7983	226710758	33077415971	97.6309	92.3412	36.8214	200001214	88.2187	8.70306	81.676
Lc-230	PI 572399	324311336	48971011736	96.8724	91.3409	35.3484	308775364	44883507753	97.8478	92.82	35.2995	276839164	89.6571	11.8046	82.9543
Lc-231	PI 572403	261690678	39515292378	96.4404	90.5551	36.6416	247103694	36023708238	97.6066	92.2879	36.656	198509364	80.3344	9.42828	78.6714
Lc-232	PI 572406	368056422	55576519722	96.7766	91.2252	37.074	349644832	50972512169	97.8258	92.8046	37.071	307015282	87.8078	13.3384	84.8188
Lc-233	PI 615669	234927076	35473988476	96.8123	91.1752	31.9005	223091746	32061950027	97.8384	92.7283	31.5221	205635788	92.1754	8.3975	77.3199
Lc-234	PI 615670	249978078	37746689778	96.7267	91.1241	37.1215	237237786	34606208046	97.7904	92.7198	37.1365	205899070	86.7902	9.09937	82.0584
Lc-235	PI 615672	294252826	44432176726	96.2867	90.3046	37.1189	276781484	40350387766	97.5425	92.159	37.1128	239739468	86.6169	10.6124	82.6322
Lc-236	PI 572359	281008876	42432340276	96.5054	90.7992	36.4376	264774800	38490871572	97.733	92.6119	36.423	161009232	60.8099	8.95392	34.9227
Lc-237	PI 572349	245605634	37086450734	96.5477	90.8803	36.3573	231754136	33678701162	97.7518	92.6557	36.3451	140060670	60.435	7.83416	34.0813
Lc-238	PI 572351	271811830	41043586330	96.5991	90.9691	36.2585	256723610	37305076450	97.7728	92.703	36.2466	158665194	61.8039	8.68299	34.1907
Lc-239	PI 615677	302900234	45737935334	96.3505	90.575	36.4116	284543402	41344467853	97.6795	92.5061	36.3791	170066494	59.7682	9.6132	35.2695
Lc-240	PI 572341	238865546	36068697446	96.4442	90.691	36.51	225139190	32751182053	97.6946	92.5222	36.494	149676256	66.4817	8.38491	49.1126

## Sheet: Table S3
Table S3 Summary of single nucleotide polymorphisms (SNPs) across each chromosome
	Chr 1	Chr 2	Chr 3	Chr 4	Chr 5	Chr 6	Chr 7	All Chr
Total	16037431	18046874	12985474	14518553	13962545	12822966	14916453	103290296
Exons	213114	269013	222002	236629	215510	204574	212045	1572887
Introns	536395	680723	544266	596838	516605	484990	541641	3901458
Intergenic	14612590	16239317	11532011	12919209	12579179	11497196	13498035	92877537
Number of non-synonymous	116248	146261	118922	126683	116250	110928	115234	850526
Number of synonymous	90672	115553	97180	103645	92946	87847	90753	678596
N/S Ratio	1.28207	1.26575	1.22373	1.22228	1.25073	1.26274	1.26975	1.25

## Sheet: Table S4
Table S4 Summary of indels across each chromosome
		Chr 1		Chr 2		Chr 3		Chr 4		Chr 5		Chr 6		Chr 7		All Chr
Total		1401639		1575978		1138027		1291096		1241339		1137975		1313455		9099509
		Insertion	Deletion	Insertion	Deletion	Insertion	Deletion	Insertion	Deletion	Insertion	Deletion	Insertion	Deletion	Insertion	Deletion	Insertion	Deletion
		585816	815823	655588	920390	471686	666341	537763	753333	521827	719512	474455	663520	549883	763572	3797018	5302491
Downstream		14895	19551	18725	24464	14577	19573	16387	21952	14073	18474	14164	18392	14600	18849	107421	141255
Exonic	Total	3112	5261	3976	6657	3302	5388	3380	5665	3143	5200	3098	5166	2999	4960	23010	38297
	Frameshift insertion/deletion	2355	4102	2979	5175	2455	4196	2587	4402	2366	4013	2329	4070	2277	3863	17348	29821
	Nonframeshift insertion/deletion	614	973	802	1267	695	995	647	1089	637	976	625	928	585	914	4605	7142
	Stopgain	97	104	132	123	113	122	102	92	90	106	102	94	89	97	725	738
	Stoploss	9	18	19	17	4	17	5	21	6	18	10	18	6	16	59	125
	Unknown	37	64	44	75	35	58	39	61	44	87	32	56	42	70	273	471
Intergenic		512768	718231	562503	795938	397070	564991	454741	642042	449925	624786	406001	571827	476803	666322	3259811	4584137
Intronic		28380	38829	35574	49064	29059	40544	32234	44086	27755	37116	25984	35500	28702	39157	207688	284296
Splicing		136	124	191	152	154	131	163	137	137	104	143	122	142	87	1066	857
Upstream		17021	22036	22384	28786	17283	22844	19450	25273	17185	22065	16168	21172	17021	21984	126512	164160
Upstream;downstream		985	1347	1328	1795	1170	1566	1365	1719	1205	1536	1035	1418	1000	1401	8088	10782
UTR3		5927	7326	7526	9410	6132	7729	6791	8504	5697	6941	5215	6714	5846	7244	43134	53868
UTR5		2546	3076	3334	4080	2881	3497	3183	3861	2656	3231	2581	3131	2723	3505	19904	24381
UTR5;UTR3		46	42	47	44	58	78	69	94	51	59	66	78	47	63	384	458

## Sheet: Table S5
Table S5 Summary of indels across each lentil group
		Cultivated		Landrance		Wild		L. orientalis		L. odemensis		L. ervoides		L. nigricans		All genotypes
Total		3448232		3586974		7714721		4150670		793582		3390692		1388570		9099509
		Insertions	Deletions	Insertions	Deletions	Insertions	Deletions	Insertions	Deletions	Insertions	Deletions	Insertions	Deletions	Insertions	Deletions	Insertions	Deletions
		1408539	2039693	1466441	2120533	3250363	4464358	1707545	2443125	323449	470133	1442266	1948426	625570	763000	3797018	5302491
Downstream		29779	41416	31403	43486	98577	127573	51032	68965	9026	12304	36096	46805	31303	35445	107421	141255
Exonic	Total	8026	13594	8407	14257	20395	32911	10391	16938	2888	4589	8799	14820	6538	8879	23010	38297
	Frameshift insertion/deletion	6264	10859	6553	11387	15278	25445	7790	13062	2246	3617	6784	11694	4546	6466	17348	29821
	Nonframeshift insertion/deletion	1373	2206	1427	2327	4209	6390	2123	3314	506	838	1642	2655	1752	2201	4605	7142
	Stopgain	253	265	279	278	632	615	329	313	96	76	247	253	186	139	725	738
	Stoploss	15	35	21	42	54	116	21	64	7	16	24	58	23	36	59	125
	Unknown	121	229	127	223	222	345	128	185	33	42	102	160	31	37	273	471
Intergenic		1261489	1834078	1311428	1904061	2755783	3813894	1455367	2098672	277818	405862	1264650	1711986	446929	556254	3259811	4584137
Intronic		57842	81607	60631	85757	191188	257480	97242	136099	17504	25263	68950	92703	73304	86937	207688	284296
Splicing		358	281	374	293	957	762	536	401	103	85	374	314	336	229	1066	857
Upstream		34086	46667	36177	49405	116331	148650	59693	79216	10366	14245	41573	53678	38005	43013	126512	164160
Upstream;downstream		2330	3240	2482	3459	7380	9683	3866	5240	692	992	2615	3682	2448	2734	8088	10782
UTR3		9840	12743	10460	13445	40725	50391	20193	26029	3418	4637	13083	16708	18093	19937	43134	53868
UTR5		4672	5947	4958	6243	18669	22580	9033	11325	1600	2118	5996	7571	8449	9404	19904	24381
UTR5;UTR3		117	120	121	127	358	434	192	240	34	38	130	159	165	168	384	458

## Sheet: Table S6
Table S6 Summary of single nucleotide polymorphisms (SNPs) across each lentil accession
Sample ID	Accession	Total SNP	Reference homozygous SNP	Non-reference homozygous SNP	Heterozygous SNP	Non-synonymous SNP	Synonymous SNP	Ratio
Lc-1	Avondale	102058616	96184504	3715669	2158443	844223	675199	1.25033
Lc-2	Richlea	102256425	95950461	3238915	3067049	845329	675898	1.25068
Lc-3	Eston	102435699	96240635	2372939	3822125	846175	676230	1.25131
Lc-4	Sage	101643970	95841885	3760670	2041415	842859	674480	1.24964
Lc-5	Pardina	102011035	93051255	4332656	4627124	844680	675694	1.25009
Lc-6	Brewer	102097771	93974588	3336940	4786243	843753	674912	1.25017
Lc-7	ND Eagle	101489087	95346266	3792463	2350358	841493	674100	1.24832
Lc-9	CDC Rosetown	100124651	93822846	4085164	2216641	834281	669545	1.24604
Lc-10	CDC Maxim	102941430	100088345	360416	2492669	848722	677497	1.25273
Lc-11	Athena	102508129	93687980	1450682	7369467	846217	676067	1.25168
Lc-12	Cedar	100524592	91025439	6212139	3287014	838256	672376	1.24671
Lc-13	Imigreen	101797089	95088803	3748864	2959422	842420	674364	1.24921
Lc-14	Impress	102060524	96078076	3649876	2332572	844180	675348	1.24999
Lc-15	Merrit	102634348	94076604	2966130	5591614	847623	676897	1.25222
Lc-16	Milestone	101713745	95163108	3003561	3547076	842348	674326	1.24917
Lc-17	Morena	101535848	93367323	4031766	4136759	842042	673900	1.24951
Lc-18	Morton	101075398	93180797	4330022	3564579	839063	672493	1.24769
Lc-19	Pennell	100346983	91794228	4593067	3959688	836390	671060	1.24637
Lc-20	Redchief	101535047	94374512	4430204	2730331	842510	674502	1.24908
Lc-21	Riveland	101884151	92798005	3142756	5943390	844204	675293	1.25013
Lc-22	Viceroy	101725096	95825345	3228409	2671342	842330	674377	1.24905
Lc-23	LC01602062T	99697662	90515619	6198383	2983660	835393	670740	1.24548
Lc-24	LC04600415YZ	100257516	92138002	5531028	2588486	835762	670952	1.24564
Lc-25	LC05600004WT	101819165	93249753	3365825	5203587	843128	674810	1.24943
Lc-26	LC05600043T	98483858	88756341	6868717	2858800	827924	667284	1.24074
Lc-27	LC05600512WT	98962462	89313444	6797085	2851933	830355	668794	1.24157
Lc-28	LC06600930YZ	100808647	93520075	4816794	2471778	838271	672280	1.24691
Lc-29	LC06600939YZ	100837392	93588227	4803800	2445365	838223	672416	1.24658
Lc-30	LC06601616R	102000103	96086949	3329155	2583999	843562	674356	1.25091
Lc-31	LC06601734L	101959691	96170049	3646501	2143141	844331	675287	1.25033
Lc-32	LC07600151R	99330949	91399545	5536824	2394580	833008	669668	1.24391
Lc-33	LC07600224YZ	100598382	92710835	5356512	2531035	837941	672158	1.24664
Lc-34	LC07600376L	100156498	91896730	5513597	2746171	836130	671293	1.24555
Lc-35	LC07600524L	102061549	93305281	3581836	5174432	844973	675586	1.25073
Lc-36	LC07600536L	101732636	94951520	4362988	2418128	842439	674443	1.24909
Lc-37	LC07600541L	100499996	92648208	5056027	2795761	837746	672257	1.24617
Lc-38	LC07600553R	102357349	95297184	2791318	4268847	845563	675827	1.25115
Lc-39	LC08600005E	100933663	93298156	3500128	4135379	838679	672256	1.24756
Lc-40	LC0860B085T	100572327	91902095	5595274	3074958	837660	672384	1.24581
Lc-41	LC0860B123L	101178101	93121213	4530361	3526527	840494	673554	1.24785
Lc-42	LC0860B130L	101584630	96205515	3615063	1764052	841688	673463	1.24979
Lc-43	LC096000054E	101436726	95324867	3247877	2863982	840049	672849	1.2485
Lc-44	LC09600037T	100024206	91176646	5843764	3003796	835325	671006	1.24488
Lc-45	LC09600066E	101894050	96160930	3412524	2320596	842362	674607	1.24867
Lc-46	LC09600142T	99309527	88851438	7054339	3403750	832855	669831	1.24338
Lc-47	LC09600183R	102307162	96415448	3695863	2195851	844642	675553	1.2503
Lc-48	LC09600366L	102416215	94750327	3181618	4484270	846315	676316	1.25136
Lc-49	LC09600408L	101407705	95157758	4107823	2142124	841120	673449	1.24897
Lc-50	LC09600410L	101377956	94305982	4493878	2578096	840139	673160	1.24805
Lc-51	LC09600476L	101673718	94638069	4443130	2592519	842876	674735	1.2492
Lc-52	LC09600481L	102091900	96425443	3612832	2053625	843598	674898	1.24996
Lc-53	LC09600545T	100282712	90989672	6089012	3204028	836492	671698	1.24534
Lc-54	LC10600221P	101950443	92726253	4334445	4889745	844463	675532	1.25007
Lc-55	LC10600231P	101450281	95190590	4083531	2176160	841573	673881	1.24885
Lc-56	LC10600260P	101815169	94928136	3667675	3219358	842944	674537	1.24966
Lc-57	LC10600494P	101485114	93182472	4817892	3484750	841879	674238	1.24864
Lc-58	LC10600675P	101068475	93824727	4682926	2560822	839595	672730	1.24804
Lc-59	LC10600732P	100408506	92711831	4791846	2904829	834860	668425	1.249
Lc-60	LC1060F0005W	99699020	88572184	7221014	3905822	834383	670946	1.24359
Lc-61	LC116000199L	101287004	93782960	4875961	2628083	839928	673251	1.24757
Lc-62	LC11600193L	102773743	94028477	2733941	6011325	847867	677195	1.25203
Lc-64	LC11600298L	100934017	92678261	5361482	2894274	838570	672638	1.24669
Lc-65	LC11600330L	101415515	94474650	4229749	2711116	841832	674292	1.24847
Lc-66	LC11600348L	101195982	92875711	5309203	3011068	839796	673319	1.24725
Lc-67	LC11600362R	101978234	94973598	3357465	3647171	843820	675206	1.24972
Lc-68	LC11600380L	102079378	95864557	3906415	2308406	844462	675422	1.25027
Lc-69	LC1160W0030W	102326605	92698837	2505973	7121795	845715	675970	1.25111
Lc-70	LC1160W0048W	101015102	94094704	4253624	2666774	838757	672719	1.24682
Lc-71	LC1160W0068W	99959887	92466987	4922513	2570387	834186	670301	1.24449
Lc-72	LC1160W0071W	102249759	93359724	2791939	6098096	845334	675774	1.25091
Lc-73	LC1160W0072W	100635565	93037165	4971613	2626787	836438	671392	1.24583
Lc-74	LC1160W0073W	101712467	92917170	4146271	4649026	842696	674675	1.24904
Lc-75	LC1160W0078W	100878516	93805405	4656817	2416294	838231	672329	1.24676
Lc-76	LC1160W0080W	98315830	90476044	4445637	3394149	816181	651392	1.25298
Lc-77	LC1260W0002W	101264415	93530052	4570794	3163569	840584	673464	1.24815
Lc-78	LC1260W0005W	100963984	93340248	4848934	2774802	838730	672621	1.24696
Lc-79	LC1260W0011W	100769291	93687333	4600081	2481877	836893	671423	1.24645
Lc-80	LC1260W0018W	100784502	93737139	4297850	2749513	838241	672285	1.24685
Lc-81	LC1260W0020W	101185799	93244807	4527506	3413486	839776	673157	1.24752
Lc-82	LC1260W0022W	100279433	91718991	5402791	3157651	835774	671451	1.24473
Lc-83	LC1260W0023W	99045520	87929507	7243157	3872856	832509	670209	1.24216
Lc-84	LC1260W0026W	99412819	88846136	6890772	3675911	832909	670251	1.24268
Lc-85	LC1260W004W	101182306	93056001	4678956	3447349	839619	672954	1.24766
Lc-86	LC99602585RZ	100520919	91110305	6067922	3342692	838078	672307	1.24657
Lc-87	LC1660NZ001E	101105921	93467351	4769368	2869202	839810	673042	1.24778
Lc-88	LC14440041W	100494008	91258618	5278078	3957312	837070	672111	1.24543
Lc-89	LC14440024W	99959344	91108936	5768214	3082194	835050	670988	1.24451
Lc-90	LC14400061W	102019153	92511395	3760796	5746962	844186	675449	1.24981
Lc-91	LC14400062W	102358718	92860440	3123204	6375074	845686	676167	1.25071
Lc-92	LC14600024P	101183436	90731537	5232459	5219440	840932	673889	1.24788
Lc-93	LC14600032P	99843089	91104201	5890869	2848019	834308	670461	1.24438
Lc-94	LC1660NZ004P	101313451	94545398	4384175	2383878	840677	673602	1.24803
Lc-95	LC14600031P	99929990	91001075	6040238	2888677	834479	670519	1.24453
Lc-96	LC14600017P	101241950	93662563	4842321	2737066	840594	673514	1.24807
Lc-97	LC14600016P	101205544	93089101	5280151	2836292	568505	456189	1.2462
Lc-98	LC1864B0005E	99874538	91257986	5092896	3523656	833735	670039	1.24431
Lc-99	LC1860B0003E	99468176	91016840	5357051	3094285	833671	670463	1.24343
Lc-100	LC1460NZ06FG	101245547	93788513	4745565	2711469	840743	673814	1.24774
Lc-101	LC14600100L	100763905	92730859	5210652	2822394	839256	672928	1.24717
Lc-102	LC14600166L	101371497	94339210	4426175	2606112	841181	673583	1.24882
Lc-153	PI 468899 LSP	101370318	94653920	4182387	2534011	839608	673343	1.24692
Lc-172	PI 486127 LSP	101698239	95355382	4027480	2315377	841697	674002	1.2488
Lc-176	W6 27756 LSP	102120022	96345641	3499984	2274397	844042	675363	1.24976
Lc-177	W6 27758 LSP	100992263	94193389	4378350	2420524	839306	673198	1.24674
Lc-178	W6 27759 LSP	101361077	96115963	3271670	1973444	838759	671777	1.24857
Lc-179	W6 27761 LSP	95644779	83843093	8268675	3533011	819839	663625	1.23539
Lc-180	W6 27762 LSP	100331683	91932990	5535477	2863216	836735	671575	1.24593
Lc-181	W6 27765 LSP	101444228	95198507	3780869	2464852	840837	673945	1.24763
Lc-182	W6 27768 LSP	97307864	86662207	7283494	3362163	825642	666455	1.23886
Lc-183	W6 27780 LSP	101685849	90750564	3239008	7696277	843047	674935	1.24908
Lc-184	W6 27781 LSP	101014850	92755537	5319320	2939993	839745	673071	1.24763
Lc-185	W6 27782 LSP	99963293	92424140	4974564	2564589	833967	670435	1.24392
Lc-103	PI 163589 LSP	99749274	89407330	6675134	3666810	834993	671070	1.24427
Lc-104	PI 178940 LSP	100855431	94012930	4597292	2245209	837996	672488	1.24611
Lc-105	PI 211602 LSP	99265060	88914376	6133152	4217532	831864	669330	1.24283
Lc-106	PI 244046 LSP	95859846	83703639	8460737	3695470	821210	664650	1.23555
Lc-107	PI 251032 LSP	101126699	94570032	4416576	2140091	840722	673388	1.2485
Lc-108	PI 251784 LSP	101593620	94532035	3990527	3071058	842651	674370	1.24954
Lc-109	PI 280686 LSP	99414270	87558135	5211288	6644847	833477	670079	1.24385
Lc-110	PI 289070 LSP	101574865	93596037	4693814	3285014	842110	674153	1.24914
Lc-111	PI 289077 LSP	97165045	86532434	7412389	3220222	824464	665989	1.23795
Lc-112	PI 297284 LSP	100382227	92654125	5116472	2611630	836660	671681	1.24562
Lc-113	PI 297287 LSP	100513049	92075428	5429252	3008369	837221	672087	1.2457
Lc-114	PI 297767 LSP	99501852	88870939	6067415	4563498	834349	670724	1.24395
Lc-115	PI 298645 LSP	101581781	92090585	3883690	5607506	842845	674906	1.24883
Lc-116	PI 299207 LSP	100420468	92322353	5062037	3036078	836763	672057	1.24508
Lc-117	PI 299215 LSP	100844457	93371233	4672560	2800664	839286	673059	1.24697
Lc-118	PI 299285 LSP	100308597	92467854	5196530	2644213	836926	671896	1.24562
Lc-119	PI 299312 LSP	100151485	92320221	5168402	2662862	835947	671334	1.2452
Lc-120	PI 299354 LSP	99812110	91105332	5793234	2913544	834616	670749	1.2443
Lc-121	PI 299371 LSP	99619654	91344254	5410127	2865273	833896	670423	1.24384
Lc-122	PI 320940 LSP	101144269	94013406	4502578	2628285	840279	673117	1.24834
Lc-123	PI 320944 LSP	101328445	94866161	4185504	2276780	839989	673212	1.24773
Lc-124	PI 329169 LSP	100589052	90142683	4485403	5960966	838468	672214	1.24732
Lc-125	PI 339285 LSP	98206869	86527966	7906744	3772159	828747	668397	1.2399
Lc-126	PI 339310 LSP	99336095	90837122	5825204	2673769	831713	669436	1.24241
Lc-127	PI 339318 LSP	98811845	89708527	6324152	2779166	829017	667881	1.24126
Lc-128	PI 357225 LSP	101290242	95299697	3926793	2063752	838705	672711	1.24675
Lc-129	PI 374118 LSP	97149146	86953063	6986701	3209382	825574	666197	1.23923
Lc-130	PI 374121 LSP	100115384	91939366	5399743	2776275	835967	671391	1.24513
Lc-131	PI 426803 LSP	101113869	87964054	4654062	8495753	840656	673868	1.24751
Lc-132	PI 429369 LSP	99062590	90145657	6290942	2625991	831470	668743	1.24333
Lc-133	PI 429838 LSP	100295540	89347606	5206213	5741721	837150	672098	1.24558
Lc-134	PI 431613 LSP	101377154	91800644	3247967	6328543	840915	673407	1.24875
Lc-135	PI 431631 LSP	99802797	90008742	6399768	3394287	833950	670569	1.24365
Lc-136	PI 431632 LSP	99876018	90522088	6191696	3162234	835036	670921	1.24461
Lc-137	PI 431640 LSP	99015707	89517856	6480530	3017321	831449	668737	1.24331
Lc-138	PI 431642 LSP	99752798	90234938	6242245	3275615	834261	670741	1.24379
Lc-139	PI 431656 LSP	99084940	89545158	6482999	3056783	831731	669161	1.24295
Lc-140	PI 431666 LSP	97014203	85101409	8402970	3509824	824356	665975	1.23782
Lc-141	PI 431675 LSP	97604620	85333092	8442884	3828644	826369	667222	1.23852
Lc-142	PI 431768 LSP	99050696	87951494	7414142	3685060	831277	669015	1.24254
Lc-143	PI 431774 LSP	101784679	92919510	3335719	5529450	843283	675124	1.24908
Lc-144	PI 431810 LSP	98221390	87326644	7517410	3377336	828146	667866	1.23999
Lc-145	PI 431987 LSP	98038340	86440412	7659468	3938460	827897	667840	1.23966
Lc-146	PI 432071 LSP	99173073	89445868	6489240	3237965	831774	669003	1.2433
Lc-147	PI 432087 LSP	97902801	86397142	7288649	4217010	826165	666838	1.23893
Lc-148	PI 432185 LSP	99666796	88849735	6552616	4264445	834326	670670	1.24402
Lc-149	PI 432237 LSP	98484179	86694575	7836922	3952682	830178	668766	1.24136
Lc-150	PI 432259 LSP	99488456	91870959	5286492	2331005	833050	669691	1.24393
Lc-151	PI 435954 LSP	99273817	90100084	6390692	2783041	832071	669476	1.24287
Lc-152	PI 451766 LSP	101575808	94366255	4461709	2747844	840898	673741	1.2481
Lc-154	PI 472122 LSP	97271766	86429363	7805968	3036435	822438	664208	1.23822
Lc-155	PI 472137 LSP	98044886	86623167	7935572	3486147	826365	667059	1.23882
Lc-156	PI 472143 LSP	101946769	96414935	3345870	2185964	842498	674605	1.24888
Lc-157	PI 472161 LSP	97828306	86707484	7919577	3201245	825616	666412	1.2389
Lc-158	PI 472175 LSP	98393394	86561997	8020358	3811039	828489	668025	1.24021
Lc-159	PI 472194 LSP	98165460	86491421	7989047	3684992	826670	667330	1.23877
Lc-160	PI 472200 LSP	98188006	86614441	7972005	3601560	827140	667443	1.23927
Lc-161	PI 472224 LSP	97736297	86517174	7929346	3289777	824716	665861	1.23857
Lc-162	PI 472274 LSP	97634150	86150819	7860691	3622640	823301	664740	1.23853
Lc-163	PI 472372 LSP	98357299	86631861	8022012	3703426	827864	667849	1.2396
Lc-164	PI 472383 LSP	98030396	86168210	7981581	3880605	827147	667371	1.23941
Lc-165	PI 472400 LSP	98312476	86512693	7993723	3806060	827561	667583	1.23964
Lc-166	PI 472458 LSP	98075637	86397861	7986033	3691743	826126	666849	1.23885
Lc-167	PI 472484 LSP	98357629	86507606	8001417	3848606	827811	667769	1.23967
Lc-168	PI 472549 LSP	98371342	86555592	7980371	3835379	828260	668119	1.23969
Lc-169	PI 472562 LSP	97696525	86357738	7902429	3436358	824106	665696	1.23796
Lc-170	PI 472564 LSP	98289512	88055854	7249271	2984387	827320	666820	1.24069
Lc-171	PI 472632 LSP	98944621	88319637	7132277	3492707	832170	669621	1.24275
Lc-173	PI 486128 LSP	100861983	93615159	4684073	2562751	838436	672356	1.24701
Lc-174	PI 518732 LSP	102015001	93088092	3318662	5608247	844057	675107	1.25026
Lc-175	PI 533691 LSP	101117958	93706405	4721469	2690084	839705	673146	1.24743
Lc-186	PI 572311	65429555	47997731	12992485	4439339	732452	622126	1.17734
Lc-187	PI 572312	64907711	47831217	12881158	4195336	730631	621184	1.17619
Lc-188	PI 572313	65193528	47972062	12951461	4270005	733065	622429	1.17775
Lc-189	PI 572314	64156181	47270534	12777173	4108474	725348	618552	1.17265
Lc-190	PI 572315	66012218	48420461	13084415	4507342	734944	623235	1.17924
Lc-191	PI 572316	66227552	48621598	13053666	4552288	735251	623584	1.17907
Lc-192	PI 572317	65634633	47825082	12610464	5199087	734735	623186	1.179
Lc-193	PI 572318	64353403	47345575	12782002	4225826	726996	619446	1.17362
Lc-194	PI 572319	62970013	46415920	12666194	3887899	722459	616961	1.171
Lc-195	PI 572320	64670048	47341590	12933106	4395352	728886	620031	1.17556
Lc-196	PI 572321	64553615	47401684	12903971	4247960	728722	620095	1.17518
Lc-197	PI 572322	65653340	48105333	13048418	4499589	733746	622412	1.17888
Lc-198	PI 572323	65303673	47735278	13019305	4549090	730433	620945	1.17632
Lc-199	PI 572324	65881492	48007702	13118975	4754815	734111	622554	1.17919
Lc-200	PI 572325	64215345	47371251	12813507	4030587	729017	619789	1.17623
Lc-201	PI 572326	62695848	46402155	12576339	3717354	719469	615266	1.16936
Lc-202	PI 572327	63218928	46640155	12644919	3933854	721521	616415	1.17051
Lc-203	PI 572328	64661944	47625958	12886506	4149480	729872	620308	1.17663
Lc-204	PI 572329	64788855	47844753	12833714	4110388	731050	621680	1.17593
Lc-205	PI 572331	67925008	49508733	13316543	5099732	741899	626437	1.18432
Lc-206	PI 572332	65095320	48026498	12871742	4197080	731149	621612	1.17621
Lc-207	PI 572333	63573296	46838163	12706139	4028994	724805	618277	1.1723
Lc-208	PI 572334	66201350	48519502	12982993	4698855	733287	622527	1.17792
Lc-209	PI 572335	65438928	48171933	12904103	4362892	733309	622210	1.17856
Lc-210	PI 572336	63314981	46701999	12679211	3933771	722487	616879	1.1712
Lc-211	PI 572337	64154846	47237722	12804604	4112520	726319	618986	1.1734
Lc-212	PI 572338	64536829	47445072	12878453	4213304	729318	620481	1.17541
Lc-213	PI 572361	68758664	53359248	11921573	3477843	745286	630300	1.18243
Lc-214	PI 572362	67985042	51782256	12604329	3598457	742371	629152	1.17995
Lc-215	PI 572363	69172940	52246908	13029921	3896111	747008	631334	1.18322
Lc-216	PI 572364	68095160	51474735	12602572	4017853	742636	629336	1.18003
Lc-217	PI 572367	99963743	83304873	5678143	10980727	837224	672328	1.24526
Lc-218	PI 572368	93741787	81790689	8897900	3053198	810359	659440	1.22886
Lc-219	PI 572369	95221975	82068289	8365615	4788071	815782	661468	1.23329
Lc-220	PI 572370	95426982	82137779	9491369	3797834	816871	662822	1.23241
Lc-221	PI 572371	95969858	75011206	7409733	13548919	825534	666494	1.23862
Lc-222	PI 572378	94697096	83541560	8304791	2850745	814518	661421	1.23147
Lc-223	PI 572386	86656513	73390773	10496552	2769188	789225	649878	1.21442
Lc-224	PI 572389	84190732	67795358	13275908	3119466	784010	647693	1.21047
Lc-225	PI 572390	83751995	67482339	13203078	3066578	781639	646542	1.20895
Lc-226	PI 572392	93167314	81121167	8707915	3338232	806732	655969	1.22983
Lc-227	PI 572393	85637748	69783490	11862182	3992076	790182	650775	1.21422
Lc-228	PI 572396	95654939	77506086	8178454	9970399	822961	665359	1.23687
Lc-229	PI 572398	94902367	83689151	8261278	2951938	815993	661640	1.23329
Lc-230	PI 572399	96007820	84282610	8102025	3623185	820132	663706	1.23569
Lc-231	PI 572403	87735179	74180488	10458542	3096149	794833	653070	1.21707
Lc-232	PI 572406	97353641	84237811	7439579	5676251	827952	667562	1.24026
Lc-233	PI 615669	89223005	77922076	7177561	4123368	769648	621070	1.23923
Lc-234	PI 615670	95068040	81816707	9208268	4043065	814927	661282	1.23234
Lc-235	PI 615672	95050787	81987487	9491277	3572023	814215	661411	1.23103
Lc-236	PI 572359	40967897	28185854	10860598	1921445	650682	586393	1.10963
Lc-237	PI 572349	40140496	27654025	10698866	1787605	646527	584761	1.10563
Lc-238	PI 572351	40514798	27823586	10814481	1876731	648364	585248	1.10784
Lc-239	PI 615677	41040877	28295307	10812044	1933526	652593	587509	1.11078
Lc-240	PI 572341	63657930	51836091	9361442	2460397	716434	614196	1.16646

## Sheet: Table S7
Table S7 Summary of Indels across each lentil accession
Sample ID	Accession	Total indel	Reference homozygous indel	Non-Reference homozygous indel	Heterozygous indel	Frameshift insertion	Frameshift deletion	Nonframeshift insertion	Nonframeshift deletion
Lc-1	Avondale	8948968	8521970	278916	148082	17158	29440	4568	7090
Lc-2	Richlea	8970768	8525550	254862	190356	17194	29502	4579	7087
Lc-3	Eston	8989148	8550543	220834	217771	17195	29576	4580	7105
Lc-4	Sage	8899507	8477111	284354	138042	17109	29367	4562	7072
Lc-5	Pardina	8963693	8339947	314655	309091	17179	29490	4580	7097
Lc-6	Brewer	8958114	8423778	263107	271229	17158	29414	4560	7088
Lc-7	ND Eagle	8897714	8457519	284566	155629	17067	29328	4561	7070
Lc-9	CDC Rosetown	8730496	8308133	282254	140109	16884	28895	4527	7019
Lc-10	CDC Maxim	9048001	8777770	133343	136888	17285	29695	4595	7123
Lc-11	Athena	9004326	8458631	175340	370355	17215	29547	4575	7111
Lc-12	Cedar	8808387	8182288	394094	232005	17015	29179	4552	7067
Lc-13	Imigreen	8924686	8462995	279058	182633	17088	29318	4568	7075
Lc-14	Impress	8952387	8512525	280458	159404	17127	29414	4578	7094
Lc-15	Merrit	9012570	8454990	241095	316485	17249	29644	4587	7104
Lc-16	Milestone	8910826	8466533	248913	195380	17106	29348	4555	7074
Lc-17	Morena	8900205	8355498	292299	252408	17086	29309	4552	7074
Lc-18	Morton	8866911	8326130	312394	228387	16995	29219	4532	7059
Lc-19	Pennell	8781595	8237473	313031	231091	16952	29070	4542	7049
Lc-20	Redchief	8911591	8399195	316626	195770	17113	29375	4566	7087
Lc-21	Riveland	8932660	8344794	252943	334923	17134	29451	4577	7088
Lc-22	Viceroy	8908829	8476784	262293	169752	17131	29377	4564	7080
Lc-23	LC01602062T	8713143	8121655	388483	203005	16916	28985	4529	7030
Lc-24	LC04600415YZ	8776221	8240510	357478	178233	16959	29048	4537	7040
Lc-25	LC05600004WT	8933725	8362160	267294	304271	17128	29351	4566	7069
Lc-26	LC05600043T	8598400	7989023	421246	188131	16672	28648	4523	6989
Lc-27	LC05600512WT	8655337	8043541	415834	195962	16728	28749	4502	6974
Lc-28	LC06600930YZ	8831384	8327654	332472	171258	16999	29180	4549	7042
Lc-29	LC06600939YZ	8835478	8334492	332858	168128	16981	29184	4545	7042
Lc-30	LC06601616R	8948018	8524719	255490	167809	17122	29373	4568	7081
Lc-31	LC06601734L	8940317	8515000	275691	149626	17147	29451	4570	7097
Lc-32	LC07600151R	8677115	8159440	359054	158621	16850	28885	4515	7015
Lc-33	LC07600224YZ	8806425	8279900	353438	173087	16982	29133	4539	7047
Lc-34	LC07600376L	8763293	8214880	361439	186974	16957	29046	4543	7038
Lc-35	LC07600524L	8960751	8391841	269140	299770	17168	29506	4576	7090
Lc-36	LC07600536L	8922959	8442195	309390	171374	17107	29373	4565	7079
Lc-37	LC07600541L	8805533	8270324	340421	194788	16992	29132	4552	7058
Lc-38	LC07600553R	8984781	8511664	231571	241546	17170	29538	4576	7109
Lc-39	LC08600005E	8835637	8347557	263302	224778	16992	29179	4545	7040
Lc-40	LC0860B085T	8818985	8229234	369878	219873	16994	29101	4558	7052
Lc-41	LC0860B123L	8870518	8325648	314221	230649	17067	29276	4549	7065
Lc-42	LC0860B130L	8896061	8503384	272491	120186	17068	29278	4541	7059
Lc-43	LC096000054E	8886110	8457704	256218	172188	17081	29288	4562	7076
Lc-44	LC09600037T	8752235	8174116	371081	207038	16930	29010	4534	7054
Lc-45	LC09600066E	8946483	8504141	275160	167182	17097	29376	4564	7098
Lc-46	LC09600142T	8681430	8014448	431291	235691	16883	28842	4534	7022
Lc-47	LC09600183R	8983982	8541392	283963	158627	17160	29444	4573	7095
Lc-48	LC09600366L	8994759	8477494	253456	263809	17221	29555	4585	7111
Lc-49	LC09600408L	8874828	8440645	291324	142859	17052	29242	4559	7068
Lc-50	LC09600410L	8887481	8390400	314763	182318	17058	29249	4552	7073
Lc-51	LC09600476L	8919393	8425055	311142	183196	17112	29402	4570	7076
Lc-52	LC09600481L	8948934	8536627	276337	135970	17152	29408	4575	7084
Lc-53	LC09600545T	8780532	8162309	393446	224777	16958	29035	4539	7032
Lc-54	LC10600221P	8956617	8321510	314337	320770	17188	29493	4576	7096
Lc-55	LC10600231P	8889413	8436958	300615	151840	17087	29282	4562	7067
Lc-56	LC10600260P	8933078	8439464	280604	213010	17125	29399	4560	7073
Lc-57	LC10600494P	8909122	8334789	337585	236748	17094	29309	4568	7088
Lc-58	LC10600675P	8844210	8354063	325928	164219	17020	29185	4551	7043
Lc-59	LC10600732P	8813825	8283191	324559	206075	16896	28938	4501	6995
Lc-60	LC1060F0005W	8736796	8011053	445530	280213	16870	28919	4532	7009
Lc-61	LC116000199L	8878581	8363438	335355	179788	17065	29260	4552	7063
Lc-62	LC11600193L	9036211	8457135	231782	347294	17254	29693	4589	7120
Lc-64	LC11600298L	8845235	8289308	353788	202139	17015	29182	4546	7056
Lc-65	LC11600330L	8908683	8398154	311902	198627	17062	29386	4569	7075
Lc-66	LC11600348L	8878977	8308910	357144	212923	17059	29272	4561	7071
Lc-67	LC11600362R	8953394	8465231	265796	222367	17144	29418	4566	7085
Lc-68	LC11600380L	8964394	8506435	291884	166075	17146	29455	4571	7100
Lc-69	LC1160W0030W	8987279	8380061	225469	381749	17197	29545	4583	7095
Lc-70	LC1160W0048W	8851523	8357166	311853	182504	17025	29158	4554	7034
Lc-71	LC1160W0068W	8741479	8235937	339315	166227	16916	28969	4526	7022
Lc-72	LC1160W0071W	8980132	8392944	241975	345213	17194	29490	4582	7093
Lc-73	LC1160W0072W	8814912	8286753	344474	183685	16961	29086	4524	7041
Lc-74	LC1160W0073W	8932847	8325209	307340	300298	17130	29411	4574	7082
Lc-75	LC1160W0078W	8834546	8337330	331255	165961	16999	29218	4539	7047
Lc-76	LC1160W0080W	8670376	8141383	296860	232133	16504	28216	4381	6783
Lc-77	LC1260W0002W	8883672	8339198	329405	215069	17069	29299	4561	7067
Lc-78	LC1260W0005W	8851275	8312688	341802	196785	16980	29168	4543	7058
Lc-79	LC1260W0011W	8818615	8324331	324717	169567	16967	29108	4532	7030
Lc-80	LC1260W0018W	8827310	8334602	313282	179426	17000	29172	4549	7037
Lc-81	LC1260W0020W	8871680	8321934	325251	224495	17035	29271	4556	7051
Lc-82	LC1260W0022W	8786946	8198127	371724	217095	16893	28980	4544	7020
Lc-83	LC1260W0023W	8670716	7962024	443271	265421	16833	28827	4532	7015
Lc-84	LC1260W0026W	8711260	8013346	435771	262143	16848	28892	4528	7008
Lc-85	LC1260W004W	8887188	8317771	333363	236054	17048	29266	4536	7071
Lc-86	LC99602585RZ	8807123	8181244	390524	235355	16993	29205	4551	7058
Lc-87	LC1660NZ001E	8873011	8332275	334918	205818	17057	29199	4534	7050
Lc-88	LC14440041W	8815129	8195054	365310	254765	16946	29075	4527	7044
Lc-89	LC14440024W	8746742	8162230	376770	207742	16919	29011	4531	7017
Lc-90	LC14400061W	8966598	8333214	289807	343577	17148	29444	4567	7089
Lc-91	LC14400062W	8995887	8364129	260373	371385	17187	29556	4573	7109
Lc-92	LC14600024P	8875954	8183706	352185	340063	17058	29222	4560	7061
Lc-93	LC14600032P	8725142	8150516	382189	192437	16865	28926	4525	7004
Lc-94	LC1660NZ004P	8875768	8395619	317825	162324	17073	29250	4554	7065
Lc-95	LC14600031P	8738871	8150762	389937	198172	16889	28958	4524	7021
Lc-96	LC14600017P	8871350	8344393	336835	190122	17059	29294	4563	7066
Lc-97	LC14600016P	8881874	8314706	363700	203468	17075	29309	4555	7084
Lc-98	LC1864B0005E	8730569	8186842	333399	210328	16836	28919	4517	7023
Lc-99	LC1860B0003E	8691200	8135149	356255	199796	16898	28911	4528	7014
Lc-100	LC1460NZ06FG	8874107	8347471	336545	190091	17044	29274	4553	7070
Lc-101	LC14600100L	8821512	8276665	349919	194928	17048	29255	4540	7058
Lc-102	LC14600166L	8874025	8388945	307369	177711	17066	29299	4555	7067
Lc-153	PI 468899 LSP	8887999	8397169	311787	179043	17036	29211	4539	7049
Lc-172	PI 486127 LSP	8917248	8458171	297014	162063	17072	29277	4536	7078
Lc-176	W6 27756 LSP	8971832	8531384	273991	166457	17139	29453	4573	7095
Lc-177	W6 27758 LSP	8856932	8371916	314672	170344	17050	29277	4557	7082
Lc-178	W6 27759 LSP	8896033	8496407	259835	139791	16954	29138	4543	7048
Lc-179	W6 27761 LSP	8337834	7609152	500758	227924	16486	28266	4485	6929
Lc-180	W6 27762 LSP	8782687	8215782	368265	198640	16946	29057	4546	7041
Lc-181	W6 27765 LSP	8880855	8416991	290895	172969	17062	29296	4546	7066
Lc-182	W6 27768 LSP	8485408	7812628	449912	222868	16678	28606	4512	6961
Lc-183	W6 27780 LSP	8914530	8236978	261212	416340	17102	29415	4564	7082
Lc-184	W6 27781 LSP	8854040	8283041	363617	207382	17032	29191	4554	7051
Lc-185	W6 27782 LSP	8742990	8224501	344307	174182	16875	28960	4527	7002
Lc-103	PI 163589 LSP	8741485	8055924	423453	262108	16935	29040	4536	7035
Lc-104	PI 178940 LSP	8829856	8351511	326189	152156	17037	29152	4549	7059
Lc-105	PI 211602 LSP	8666593	8031530	385792	249271	16858	28829	4500	6977
Lc-106	PI 244046 LSP	8364135	7610653	511753	241729	16528	28332	4495	6948
Lc-107	PI 251032 LSP	8855819	8398661	311334	145824	17044	29246	4557	7069
Lc-108	PI 251784 LSP	8896080	8419569	289185	187326	17094	29353	4564	7082
Lc-109	PI 280686 LSP	8681356	7985920	337947	357489	16875	28957	4524	6998
Lc-110	PI 289070 LSP	8913180	8370670	325517	216993	17104	29369	4552	7073
Lc-111	PI 289077 LSP	8482297	7813451	454153	214693	16644	28570	4487	6928
Lc-112	PI 297284 LSP	8775734	8250952	348304	176478	16927	29047	4542	7034
Lc-113	PI 297287 LSP	8802136	8225730	366888	209518	16989	29080	4539	7049
Lc-114	PI 297767 LSP	8696807	8024242	385636	286929	16881	28973	4524	7014
Lc-115	PI 298645 LSP	8912653	8286964	293820	331869	17115	29435	4572	7086
Lc-116	PI 299207 LSP	8799376	8225312	358343	215721	16981	29081	4553	7034
Lc-117	PI 299215 LSP	8819666	8301816	330968	186882	17000	29201	4551	7045
Lc-118	PI 299285 LSP	8776812	8240537	356661	179614	16955	29108	4546	7043
Lc-119	PI 299312 LSP	8756924	8224323	352774	179827	16957	29044	4540	7032
Lc-120	PI 299354 LSP	8735287	8158366	378351	198570	16920	28993	4542	7021
Lc-121	PI 299371 LSP	8713295	8151895	365244	196156	16899	28973	4551	7023
Lc-122	PI 320940 LSP	8848941	8369082	313049	166810	17056	29273	4544	7070
Lc-123	PI 320944 LSP	8867355	8414758	299778	152819	17034	29183	4530	7052
Lc-124	PI 329169 LSP	8806470	8162830	310350	333290	17023	29189	4539	7048
Lc-125	PI 339285 LSP	8584086	7850552	474377	259157	16771	28679	4516	6996
Lc-126	PI 339310 LSP	8694688	8127342	384965	182381	16838	28873	4513	7030
Lc-127	PI 339318 LSP	8621599	8037842	398312	185445	16746	28690	4508	6991
Lc-128	PI 357225 LSP	8873428	8434871	295660	142897	17002	29165	4556	7042
Lc-129	PI 374118 LSP	8474914	7824812	436959	213143	16647	28559	4500	6960
Lc-130	PI 374121 LSP	8757001	8202633	365179	189189	16950	29058	4540	7023
Lc-131	PI 426803 LSP	8865679	8058263	326849	480567	17072	29268	4557	7082
Lc-132	PI 429369 LSP	8643842	8079452	392655	171735	16785	28752	4508	6999
Lc-133	PI 429838 LSP	8783745	8080088	355421	348236	16975	29123	4536	7021
Lc-134	PI 431613 LSP	8899305	8294862	256088	348355	17051	29308	4546	7072
Lc-135	PI 431631 LSP	8747706	8098602	407001	242103	16897	28955	4528	7036
Lc-136	PI 431632 LSP	8742127	8126597	396623	218907	16932	29025	4529	7031
Lc-137	PI 431640 LSP	8650014	8045703	401160	203151	16827	28793	4518	7003
Lc-138	PI 431642 LSP	8732416	8104024	399362	229030	16894	28971	4523	7019
Lc-139	PI 431656 LSP	8653691	8047058	401231	205402	16846	28834	4533	7028
Lc-140	PI 431666 LSP	8453376	7728823	492728	231825	16627	28497	4497	6940
Lc-141	PI 431675 LSP	8526103	7760994	502647	262462	16689	28658	4490	6950
Lc-142	PI 431768 LSP	8671162	7964338	448912	257912	16816	28820	4516	6990
Lc-143	PI 431774 LSP	8934319	8346815	269138	318366	17133	29441	4565	7087
Lc-144	PI 431810 LSP	8583698	7903020	451574	229104	16743	28654	4517	6965
Lc-145	PI 431987 LSP	8557848	7847408	457188	253252	16729	28692	4519	6971
Lc-146	PI 432071 LSP	8671254	8048417	402561	220276	16825	28789	4523	7011
Lc-147	PI 432087 LSP	8538878	7833465	441251	264162	16658	28559	4487	6954
Lc-148	PI 432185 LSP	8729566	8033175	412805	283586	16897	28932	4527	7018
Lc-149	PI 432237 LSP	8627434	7873224	475844	278366	16798	28788	4512	6994
Lc-150	PI 432259 LSP	8696887	8183092	357531	156264	16834	28892	4517	7006
Lc-151	PI 435954 LSP	8680363	8090072	402884	187407	16822	28861	4525	7002
Lc-152	PI 451766 LSP	8916177	8388533	326502	201142	17080	29272	4558	7082
Lc-154	PI 472122 LSP	8473781	7813656	460340	199785	16536	28328	4470	6918
Lc-155	PI 472137 LSP	8558043	7845085	475579	237379	16625	28529	4479	6944
Lc-156	PI 472143 LSP	8951824	8523380	271235	157209	17086	29369	4563	7092
Lc-157	PI 472161 LSP	8541663	7850106	475189	216368	16606	28506	4489	6944
Lc-158	PI 472175 LSP	8617782	7858904	487733	271145	16729	28663	4506	6961
Lc-159	PI 472194 LSP	8576877	7841112	481625	254140	16664	28574	4501	6948
Lc-160	PI 472200 LSP	8575335	7848735	479348	247252	16650	28605	4496	6950
Lc-161	PI 472224 LSP	8528058	7832609	473312	222137	16614	28480	4482	6944
Lc-162	PI 472274 LSP	8535974	7818029	468496	249449	16589	28407	4455	6922
Lc-163	PI 472372 LSP	8604540	7857167	486982	260391	16739	28670	4513	6971
Lc-164	PI 472383 LSP	8510746	7775441	472295	263010	16695	28570	4492	6962
Lc-165	PI 472400 LSP	8592489	7844937	482772	264780	16679	28597	4488	6953
Lc-166	PI 472458 LSP	8556333	7827623	477993	250717	16614	28489	4491	6947
Lc-167	PI 472484 LSP	8589928	7841269	481602	267057	16730	28617	4503	6968
Lc-168	PI 472549 LSP	8595536	7846480	481750	267306	16712	28637	4498	6966
Lc-169	PI 472562 LSP	8520497	7817541	469937	233019	16600	28375	4472	6931
Lc-170	PI 472564 LSP	8581629	7953585	431120	196924	16697	28594	4486	6974
Lc-171	PI 472632 LSP	8665723	7986159	437034	242530	16800	28887	4535	7012
Lc-173	PI 486128 LSP	8819169	8319583	326100	173486	16960	29081	4526	7026
Lc-174	PI 518732 LSP	8951477	8375644	259832	316001	17131	29456	4570	7097
Lc-175	PI 533691 LSP	8861967	8341398	333759	186810	16999	29141	4545	7053
Lc-186	PI 572311	5848586	4503490	945368	399728	14379	24860	4247	6520
Lc-187	PI 572312	5800857	4499771	928916	372170	14336	24873	4225	6507
Lc-188	PI 572313	5834876	4513026	939043	382807	14390	24933	4243	6497
Lc-189	PI 572314	5734804	4458951	916161	359692	14154	24508	4203	6457
Lc-190	PI 572315	5903115	4536637	953600	412878	14421	24982	4247	6531
Lc-191	PI 572316	5926646	4560103	949604	416939	14470	25086	4240	6568
Lc-192	PI 572317	5868677	4493279	905454	469944	14427	24988	4241	6526
Lc-193	PI 572318	5752447	4457552	920656	374239	14213	24598	4209	6461
Lc-194	PI 572319	5619356	4380525	902729	336102	14093	24370	4201	6445
Lc-195	PI 572320	5788098	4448389	941317	398392	14215	24703	4205	6475
Lc-196	PI 572321	5772033	4455711	933618	382704	14243	24664	4211	6493
Lc-197	PI 572322	5876471	4506994	954142	415335	14394	24974	4239	6536
Lc-198	PI 572323	5857350	4481718	955063	420569	14310	24875	4227	6493
Lc-199	PI 572324	5900485	4488289	966805	445391	14348	24987	4217	6536
Lc-200	PI 572325	5728863	4458706	916428	353729	14281	24696	4226	6490
Lc-201	PI 572326	5606720	4395642	891801	319277	13941	24234	4153	6429
Lc-202	PI 572327	5638749	4401786	898084	338879	14091	24262	4181	6428
Lc-203	PI 572328	5783458	4482283	930362	370813	14278	24847	4225	6506
Lc-204	PI 572329	5798581	4515130	920920	362531	14316	24831	4222	6501
Lc-205	PI 572331	6097406	4619567	988766	489073	14624	25388	4296	6587
Lc-206	PI 572332	5808306	4518195	922448	367663	14348	24848	4234	6482
Lc-207	PI 572333	5677311	4419965	906713	350633	14201	24441	4201	6461
Lc-208	PI 572334	5929726	4557094	946098	426534	14377	24857	4239	6517
Lc-209	PI 572335	5848853	4529113	930885	388855	14392	24908	4223	6503
Lc-210	PI 572336	5652648	4408817	902833	340998	14100	24257	4195	6422
Lc-211	PI 572337	5730917	4449001	919685	362231	14178	24527	4197	6459
Lc-212	PI 572338	5772897	4466092	929842	376963	14323	24664	4217	6488
Lc-213	PI 572361	6137656	5193323	740583	203750	14697	25313	4264	6554
Lc-214	PI 572362	6055382	5032910	812719	209753	14538	25123	4247	6544
Lc-215	PI 572363	6164827	5076477	858105	230245	14667	25303	4265	6571
Lc-216	PI 572364	6068056	5007497	820873	239686	14582	25159	4260	6528
Lc-217	PI 572367	8743172	7813193	332144	597835	16963	29131	4557	7034
Lc-218	PI 572368	8154282	7471274	494921	188087	16179	27800	4441	6851
Lc-219	PI 572369	8283098	7537657	476126	269315	16437	28119	4449	6904
Lc-220	PI 572370	8322309	7523559	551809	246941	16439	28103	4467	6901
Lc-221	PI 572371	8344793	7111481	394369	838943	16622	28616	4515	6983
Lc-222	PI 572378	8231106	7598066	462046	170994	16305	27991	4452	6870
Lc-223	PI 572386	7533338	6847132	534163	152043	15698	26760	4362	6718
Lc-224	PI 572389	7312389	6415239	731345	165805	15486	26650	4331	6707
Lc-225	PI 572390	7274995	6385853	725028	164114	15446	26501	4309	6684
Lc-226	PI 572392	8150665	7451701	485782	213182	16191	27597	4398	6789
Lc-227	PI 572393	7459825	6616822	625034	217969	15674	27005	4375	6736
Lc-228	PI 572396	8329869	7252953	444848	632068	16566	28490	4495	6963
Lc-229	PI 572398	8276345	7624977	465764	185604	16386	28044	4460	6893
Lc-230	PI 572399	8398129	7690000	470110	238019	16489	28303	4472	6936
Lc-231	PI 572403	7657324	6944059	539915	173350	15847	27233	4389	6771
Lc-232	PI 572406	8508580	7741568	425262	341750	16731	28706	4515	6975
Lc-233	PI 615669	7923827	7274137	388290	261400	15389	26264	4155	6485
Lc-234	PI 615670	8276748	7501338	528070	247340	16380	28054	4444	6886
Lc-235	PI 615672	8286800	7507485	550336	228979	16369	28046	4458	6870
Lc-236	PI 572359	3785468	2676412	981369	127687	12484	20877	3997	6006
Lc-237	PI 572349	3711201	2628391	962827	119983	12318	20703	3965	5975
Lc-238	PI 572351	3747516	2646050	976516	124950	12382	20740	3968	5981
Lc-239	PI 615677	3791614	2682518	977113	131983	12487	20961	4011	6018
Lc-240	PI 572341	5547795	4957758	478913	111124	13924	23968	4142	6386

## Sheet: Table S8
Table S8 Taxonomic discrepancies and putative admixed accessions
Sample ID	Accession	Species	Population type	Cultivated lentil market type	Landrace geographic group	Note
Lc-240	PI 572341	L. nigricans	Wild			Clustered with L. odemensis in the NJ tree; 54% composition shared with L. odemensis (K = 13)
Lc-222	PI 572378	L. ervoides	Wild			Clustered with L. orientalis in the NJ tree; 52% composition shared with L. orientalis (K = 13)
Lc-221	PI 572371	L. orientalis	Wild			54% composition shared with L. odemensis (K = 13)
Lc-111	PI 289077 LSP	L. culinaris	Landrace		Europe & Africa & Americas	Clustered with landraces originated from Near East in the NJ tree; 100% composition shared with landraces originated from Near East (K = 13)
Lc-129	PI 374118 LSP	L. culinaris	Landrace		Europe & Africa & Americas	Clustered with landraces originated from Near East in the NJ tree; 100% composition shared with landraces originated from Near East (K = 13)
Lc-116	PI 299207 LSP	L. culinaris	Landrace		Europe & Africa & Americas	Clustered with landraces originated from Near East in the NJ tree; 62% composition shared with landraces originated from Near East (K = 13)
Lc-107	PI 251032 LSP	L. culinaris	Landrace		Near East	Clustered with cultivated lentils in the NJ tree; 98% composition shared with Spring Large/Medium type (K = 13)
Lc-143	PI 431774 LSP	L. culinaris	Landrace		Near East	Clustered with landraces originated from Europe & Africa & Americas in the NJ tree; 61% composition shared with landraces originated from Europe & Africa & Americas (K = 13)
Lc-104	PI 178940 LSP	L. culinaris	Landrace		Near East	Clustered with cultivated lentils in the NJ tree; 83% composition shared with Spring Small type (K = 13)
Lc-156	PI 472143 LSP	L. culinaris	Landrace		South Asia	Clustered with cultivated lentils in the NJ tree; 100% composition shared with Spring Small type (K = 13)
Lc-179	W6 27761 LSP	L. culinaris	Cultivated	Spanish Brown		Clustered with landraces originated from Near East in the NJ tree; 100% composition shared with landraces originated from Near East (K = 13)
Lc-182	W6 27768 LSP	L. culinaris	Cultivated	Spring Small		Clustered with landraces originated from Near East in the NJ tree; 100% composition shared with landraces originated from Near East (K = 13)
Lc-26	LC05600043T	L. culinaris	Cultivated	Spring Small		Clustered with landraces originated from Near East in the NJ tree; 43% composition shared with Spanish Brown type (K = 13)
Lc-99	LC1860B0003E	L. culinaris	Cultivated	Spring Small		Clustered with landraces originated from Near East in the NJ tree; 55% composition shared with landraces originated from Near East (K = 13)
Lc-98	LC1864B0005E	L. culinaris	Cultivated	Spring Small		Clustered with Spring Large/Medium type in the NJ tree; 43% composition shared with landraces originated from Near East (K = 13)
Lc-39	LC08600005E	L. culinaris	Cultivated	Spring Small		Clustered with Spring Large/Medium type in the NJ tree; 47% composition shared with Spring Large/Medium type (K = 13)
Lc-86	LC99602585RZ	L. culinaris	Cultivated	Spring Small		Clustered with Spring Large/Medium type in the NJ tree; 72% composition shared with Spring Large/Medium type (K = 13)
Lc-12	Cedar	L. culinaris	Cultivated	Spring Small		Clustered with Spring Large/Medium type in the NJ tree; 71% composition shared with Spring Large/Medium type (K = 13)
Lc-24	LC04600415YZ	L. culinaris	Cultivated	Spring Small		Clustered with Spring Large/Medium type in the NJ tree; 88% composition shared with Spring Large/Medium type (K = 13)
Lc-28	LC06600930YZ	L. culinaris	Cultivated	Spring Small		Clustered with Spring Large/Medium type in the NJ tree; 88% composition shared with Spring Large/Medium type (K = 13)
Lc-29	LC06600939YZ	L. culinaris	Cultivated	Spring Small		Clustered with Spring Large/Medium type in the NJ tree; 88% composition shared with Spring Large/Medium type (K = 13)
Lc-185	W6 27782 LSP	L. culinaris	Cultivated	Spring Small		Clustered with landraces originated from Europe & Africa & Americas in the NJ tree; 83% composition shared with landraces originated from Europe & Africa & Americas (K = 13)
Lc-183	W6 27780 LSP	L. culinaris	Cultivated	Spring Small		Clustered with landraces originated from Europe & Africa & Americas in the NJ tree; 64% composition shared with landraces originated from Europe & Africa & Americas (K = 13)
Lc-83	LC1260W0023W	L. culinaris	Cultivated	Winter Small		Clustered with the Spanish Brown type in the NJ tree; 32% composition shared with Spanish Brown type (K = 13)

## Sheet: Table S9
Table S9 The nucleotide diversity (π) of different lentil groups
		π ( × 10-3)b
Group	Accessions (n)a	Chr 1	Chr 2	Chr 3	Chr 4	Chr 5	Chr 6	Chr 7	All Chr
L. nigricans	4	0.564419	0.625036	0.776666	0.714411	0.559975	0.679176	0.492744	0.624353
L. ervoides	27	1.23114	1.29738	1.67075	1.45227	1.12205	1.40844	1.10664	1.31518
L. odemensis	4	1.18063	1.24598	1.6539	1.42775	1.16019	1.4526	1.01874	1.29008
L. orientalis	17	3.27434	3.23334	3.16645	3.28047	3.24668	3.27039	3.13267	3.22895
L. culinaris (landrace)	64	2.24806	2.54301	2.60556	2.67401	2.3991	2.60135	2.34746	2.48112
L. culinaris (cultivated)	98	1.62889	1.98835	1.99067	2.13945	1.52785	1.90999	1.76304	1.84777
aExcluded admixture accessions
bπ was calculated in a 100 kb sliding window with step size of 10 kb

[truncated: 18 more sheets: Table S10, Table S11, Table S12, Table S13, Table S14, Table S15, Table S16, Table S17, Table S18, Table S19, Table S20, Table S21, Table S22, Table S23, Table S24, Table S25, Table S26, Table S27]
